# Supplementary material for: Integration of microRNA signatures of distinct mammary epithelial cell types with their gene expression and epigenetic portraits
Source: Breast Cancer Res. 2015 Jun 18;17(1):85. doi: 10.1186/s13058-015-0585-0 (PMC4497411; doi:10.1186/s13058-015-0585-0)
Supplement: Additional file 1: Table S1. — miRNAs that are differentially expressed between mouse mammary stroma and total epithelium (MS + LP + ML). Differential expression was assessed using a moderated t-test for each miRNA. The Table shows log2 fold changes for stroma versus epithelium. All miRNAs with FDR <0.05 are shown. [file 13058_2015_585_MOESM1_ESM.xlsx]

## Sheet: Mouse-StromalvsEpi
Supplementary Table 1
Differentially expressed miRNAs between the mouse mammary total epithelium (MS + LP + ML) and stroma (Str)
Name	StromalVsEpithial	AveExpr	t	PValue	FDR
mmu-miR-199a-3p	8.47333	20.5129	74.4718	4.26171e-14	1.55126e-11
mmu-miR-690	20.2496	7.77364	64.955	1.49371e-13	2.71856e-11
mmu-miR-22	18.1118	7.1021	59.3985	3.39132e-13	4.1148e-11
rno-miR-352	17.144	6.52922	56.5181	5.34871e-13	4.86732e-11
rno-miR-664	17.9736	7.02182	54.8543	7.03339e-13	5.12031e-11
mmu-miR-720	7.55255	19.9168	51.1537	1.33375e-12	7.26882e-11
snoRNA135	19.9936	7.70804	50.397	1.52883e-12	7.26882e-11
snoRNA429	19.622	7.61231	50.1556	1.59754e-12	7.26882e-11
mmu-miR-699	14.6178	5.5857	47.74	2.51042e-12	1.01533e-10
rno-miR-148b-5p	13.1641	5.09631	43.4961	5.88549e-12	1.83432e-10
mmu-miR-673-3p	14.4638	5.53223	43.4271	5.9716e-12	1.83432e-10
mmu-miR-409-5p	13.0237	5.03774	43.0507	6.46669e-12	1.83432e-10
mmu-miR-673-5p	13.1127	5.06354	42.9896	6.55113e-12	1.83432e-10
U87	16.6793	6.34572	42.0896	7.94991e-12	2.06698e-10
mmu-miR-154	12.2747	4.78167	41.3643	9.31967e-12	2.26157e-10
mmu-miR-485	13.564	5.22199	40.6787	1.08585e-11	2.47031e-10
mmu-miR-701	11.4207	4.49056	38.3279	1.87091e-11	3.95469e-10
mmu-miR-455	8.03279	15.2285	38.1426	1.95562e-11	3.95469e-10
mmu-miR-125b-5p	4.77914	23.554	37.8969	2.07456e-11	3.97441e-10
mmu-miR-127	7.70763	19.2183	37.5833	2.23818e-11	4.01567e-10
rno-miR-196c	6.19121	16.3883	37.358	2.36455e-11	4.01567e-10
mmu-miR-379	7.10431	17.3921	37.2514	2.42706e-11	4.01567e-10
mmu-miR-214	8.05281	19.1617	36.4164	2.98539e-11	4.66741e-10
mmu-miR-804	10.7547	4.26256	36.2955	3.07741e-11	4.66741e-10
mmu-miR-700	12.4347	4.83431	35.5873	3.68394e-11	5.36382e-10
mmu-miR-183	-7.41646	16.2619	-35.1394	4.13546e-11	5.73782e-10
mmu-miR-337-5p	6.73094	13.5746	35.0289	4.25607e-11	5.73782e-10
mmu-miR-615-3p	12.9072	4.99506	34.6807	4.66231e-11	6.061e-10
mmu-miR-300	10.2011	4.07433	34.2373	5.24322e-11	6.58115e-10
mmu-miR-193	-9.52561	13.8606	-33.0525	7.22955e-11	8.56826e-10
mmu-miR-382	12.86	11.3033	32.995	7.34524e-11	8.56826e-10
mmu-miR-411	5.98186	17.8157	32.904	7.53253e-11	8.56826e-10
mmu-miR-497	3.41345	21.2057	31.8505	1.01341e-10	1.09546e-09
mmu-miR-339-3p	-4.9361	15.8659	-31.8168	1.02323e-10	1.09546e-09
rno-miR-758	10.1261	4.07337	31.2404	1.2087e-10	1.25705e-09
mmu-miR-764-5p	10.5804	4.20179	30.7621	1.39109e-10	1.38832e-09
mmu-miR-409-3p	5.56625	16.5118	30.7137	1.4112e-10	1.38832e-09
mmu-miR-704	9.38391	3.79527	29.7116	1.90881e-10	1.82844e-09
mmu-miR-96	-7.70195	12.8102	-28.0207	3.25294e-10	3.03607e-09
mmu-miR-376c	4.88477	16.0703	27.7464	3.55725e-10	3.2371e-09
mmu-miR-99a	4.63987	21.7889	26.4689	5.45874e-10	4.84629e-09
mmu-miR-210	-3.85257	19.7106	-26.1311	6.13405e-10	5.20509e-09
snoRNA202	18.3227	12.9049	26.1241	6.14887e-10	5.20509e-09
mmu-miR-434-3p	5.3485	16.311	25.8976	6.65459e-10	5.50516e-09
mmu-miR-466b-3-3p	9.50356	3.83677	25.4766	7.72176e-10	6.15896e-09
mmu-miR-692	9.25589	3.75239	25.4184	7.88374e-10	6.15896e-09
mmu-miR-200b	-6.20856	23.8061	-25.394	7.9525e-10	6.15896e-09
mmu-miR-679	7.8007	3.2528	25.0105	9.12949e-10	6.92319e-09
mmu-miR-429	-7.83466	21.5106	-24.9311	9.39656e-10	6.9803e-09
mmu-miR-200c	-6.2059	24.2485	-24.6625	1.03662e-09	7.46906e-09
mmu-miR-218	4.76276	20.1328	24.6367	1.04649e-09	7.46906e-09
mmu-miR-200a	-5.64188	23.2757	-24.0903	1.28235e-09	8.97642e-09
mmu-miR-100	4.23409	21.6361	23.8887	1.38372e-09	9.5033e-09
mmu-miR-592	-5.37598	16.1138	-23.8165	1.4222e-09	9.58666e-09
mmu-miR-380-3p	7.51081	3.15242	23.4279	1.6506e-09	1.0924e-08
mmu-miR-141	-7.04631	19.7614	-23.19	1.8103e-09	1.1767e-08
mmu-miR-615-5p	8.46641	3.4791	23.0656	1.90063e-09	1.21374e-08
mmu-miR-134	4.70885	13.8981	22.6549	2.23596e-09	1.38444e-08
mmu-miR-182	-6.15869	20.1508	-22.6459	2.24401e-09	1.38444e-08
mmu-miR-195	3.45466	25.0663	22.1689	2.72005e-09	1.65016e-08
mmu-miR-582-3p	-4.99802	12.0481	-21.4765	3.62274e-09	2.16177e-08
mmu-miR-721	7.96067	3.30587	21.3795	3.77373e-09	2.21555e-08
mmu-miR-135b	-6.64962	13.258	-21.2839	3.92946e-09	2.27035e-08
mmu-miR-495	5.66259	14.581	21.191	4.08769e-09	2.32487e-08
mmu-miR-668	10.1141	4.04105	21.0187	4.4e-09	2.464e-08
rno-miR-339-3p	-3.83632	15.325	-20.9566	4.51901e-09	2.4923e-08
mmu-miR-196b	4.48654	14.7001	19.9371	7.08199e-09	3.84753e-08
mmu-miR-32	-5.96238	12.1448	-19.5397	8.48819e-09	4.54368e-08
mmu-miR-375	-5.38787	16.265	-18.9984	1.09262e-08	5.76394e-08
mmu-miR-31	-6.35299	21.4089	-18.7291	1.24203e-08	6.45857e-08
rno-miR-345-3p	-2.55274	16.246	-18.6738	1.27545e-08	6.53895e-08
mmu-miR-20b	-2.8969	21.8151	-18.366	1.48052e-08	7.48487e-08
mmu-miR-93	-1.4788	22.4821	-18.013	1.76175e-08	8.7846e-08
mmu-miR-665	9.37623	3.99932	17.4767	2.30918e-08	1.13587e-07
mmu-miR-130b	-1.89879	16.6696	-17.1686	2.70713e-08	1.3022e-07
mmu-miR-152	2.73385	22.5349	17.1603	2.71888e-08	1.3022e-07
mmu-miR-340-3p	-1.8377	17.4456	-17.0568	2.8699e-08	1.35668e-07
mmu-miR-582-5p	-3.52181	12.521	-16.6209	3.61595e-08	1.68744e-07
mmu-miR-7b	-3.72469	12.386	-16.4619	3.93947e-08	1.81515e-07
mmu-miR-431	13.0753	8.409	16.3295	4.23348e-08	1.92623e-07
mmu-miR-181c	-2.55424	14.3037	-16.1898	4.5702e-08	2.05377e-07
mmu-let-7i	2.67304	22.3567	16.1278	4.72909e-08	2.09925e-07
mmu-miR-187	-3.06035	17.0765	-16.082	4.85045e-08	2.12718e-07
mmu-miR-652	1.88831	19.8075	15.637	6.2254e-08	2.69767e-07
rno-miR-489	7.47035	3.57154	15.2464	7.79272e-08	3.33712e-07
mmu-miR-19a	-2.4096	20.5654	-15.1792	8.10421e-08	3.43015e-07
mmu-miR-449c	6.91195	2.94669	14.8356	9.92715e-08	4.13991e-07
mmu-miR-425	-3.75201	18.4393	-14.8219	1.00086e-07	4.13991e-07
mmu-miR-10b	2.51877	19.0742	14.7406	1.05077e-07	4.29505e-07
mmu-miR-434-5p	4.12072	12.3508	14.723	1.06196e-07	4.29505e-07
mmu-miR-696	11.4438	5.36806	14.6291	1.1238e-07	4.49519e-07
mmu-miR-101b	15.5456	7.11393	14.4868	1.22524e-07	4.8477e-07
mmu-miR-709	11.1934	17.0765	14.4221	1.27464e-07	4.94202e-07
mmu-miR-148b	-2.11687	14.3852	-14.4201	1.27623e-07	4.94202e-07
mmu-miR-107	-3.56356	14.226	-14.3994	1.29254e-07	4.95247e-07
Y1	4.87533	14.5082	14.3661	1.31922e-07	5.00206e-07
mmu-miR-466a-3p	7.1923	3.04398	14.0359	1.61967e-07	6.07793e-07
mmu-miR-377	6.78577	2.90492	13.7423	1.95114e-07	7.24707e-07
mmu-miR-374	16.1218	8.35752	13.4638	2.33595e-07	8.58875e-07
mmu-miR-410	3.52568	13.8628	13.4294	2.38918e-07	8.6966e-07
mmu-miR-543	5.79822	11.1863	13.3756	2.47482e-07	8.91914e-07
mmu-miR-322	3.37722	19.1766	13.3325	2.54601e-07	9.08576e-07
mmu-miR-136	2.42075	14.3927	13.1597	2.85472e-07	1.00885e-06
mmu-miR-350	1.74351	14.8861	13.1111	2.94874e-07	1.03206e-06
mmu-miR-193b	-2.05558	24.0913	-12.9633	3.25664e-07	1.12897e-06
mmu-miR-323-3p	10.05	5.31025	12.8928	3.41586e-07	1.16375e-06
mmu-miR-369-5p	3.46747	9.83409	12.8906	3.42091e-07	1.16375e-06
mmu-miR-338-3p	-4.13391	11.2208	-12.6831	3.94245e-07	1.31911e-06
mmu-miR-128a	-1.75882	15.3744	-12.6686	3.98211e-07	1.31911e-06
mmu-miR-532-3p	1.73808	19.0588	12.667	3.98632e-07	1.31911e-06
rno-miR-1	-2.55927	16.1888	-12.6302	4.089e-07	1.32911e-06
mmu-miR-702	10.23	6.0717	12.63	4.08957e-07	1.32911e-06
mmu-miR-133a	-3.14397	18.1793	-12.6131	4.13754e-07	1.3328e-06
mmu-miR-326	-5.05559	13.3794	-12.5258	4.39617e-07	1.39914e-06
mmu-miR-34c	4.28871	12.5663	12.518	4.42035e-07	1.39914e-06
mmu-miR-20a	-1.97921	24.3355	-12.4594	4.60497e-07	1.44501e-06
mmu-miR-302b	-7.97447	3.7119	-12.3154	5.09585e-07	1.58538e-06
mmu-miR-192	-1.32407	18.5951	-11.8876	6.92983e-07	2.13768e-06
mmu-miR-106a	-1.97585	24.7595	-11.7933	7.4251e-07	2.27121e-06
mmu-miR-148a	1.93904	20.9287	11.4835	9.34943e-07	2.836e-06
mmu-miR-369-3p	10.4799	4.56695	11.4467	9.61252e-07	2.8917e-06
mmu-miR-706	4.93625	12.1784	11.2586	1.10908e-06	3.30907e-06
mmu-miR-542-5p	-3.17974	12.3548	-11.1223	1.23176e-06	3.62039e-06
mmu-miR-145	1.75499	25.2797	11.1207	1.23332e-06	3.62039e-06
mmu-miR-133b	-4.5696	13.6484	-11.0619	1.29088e-06	3.75905e-06
mmu-miR-339-5p	-2.62855	15.8562	-10.9309	1.43013e-06	4.13149e-06
mmu-miR-17	-1.93965	24.74	-10.8718	1.49832e-06	4.29438e-06
mmu-miR-146b	-2.04215	25.7728	-10.8444	1.53106e-06	4.35394e-06
mmu-miR-494	3.13235	15.3393	10.726	1.68215e-06	4.74654e-06
mmu-miR-532-5p	-4.95041	24.658	-10.6947	1.72492e-06	4.82979e-06
mmu-miR-370	6.05669	10.551	10.5576	1.9262e-06	5.35218e-06
mmu-miR-186	-1.06828	20.6836	-10.4081	2.17579e-06	5.99992e-06
mmu-miR-34b-3p	2.15376	17.0552	10.3583	2.26675e-06	6.20375e-06
mmu-miR-676	2.03904	19.0641	10.1829	2.62156e-06	7.12126e-06
mmu-miR-331-3p	-1.80676	20.9516	-10.144	2.70824e-06	7.30221e-06
mmu-miR-30e	-1.43896	22.5678	-9.94772	3.19701e-06	8.55671e-06
mmu-miR-301a	-1.54299	20.3785	-9.90266	3.32241e-06	8.82742e-06
mmu-miR-335-5p	1.88443	16.7006	9.89414	3.34673e-06	8.82762e-06
mmu-miR-805	2.96717	15.1705	9.78565	3.67403e-06	9.6212e-06
mmu-miR-466d-3p	6.85804	11.4053	9.73786	3.82926e-06	9.95608e-06
mmu-let-7f	-1.36876	19.8188	-9.62225	4.23538e-06	1.09339e-05
mmu-miR-292-3p	-6.18336	10.8055	-9.30593	5.61006e-06	1.43807e-05
mmu-let-7b	1.41096	25.3839	9.26159	5.8392e-06	1.48634e-05
mmu-miR-770-3p	6.40043	3.64745	8.96247	7.68165e-06	1.94175e-05
mmu-miR-687	-5.10288	8.93392	-8.93254	7.89862e-06	1.98283e-05
mmu-miR-361	0.949748	17.1551	8.75957	9.29192e-06	2.31662e-05
mmu-miR-340-5p	-1.54686	18.1407	-8.61827	1.06312e-05	2.63248e-05
mmu-miR-697	3.51106	1.7733	8.59786	1.08416e-05	2.66645e-05
mmu-miR-296-3p	-3.03846	12.311	-8.43056	1.27486e-05	3.11441e-05
mmu-miR-138	-1.60184	17.6254	-8.2129	1.58012e-05	3.83443e-05
mmu-miR-9	-2.03768	13.5651	-8.14687	1.68794e-05	4.04855e-05
mmu-miR-376a	2.31834	12.7075	8.13953	1.7004e-05	4.04855e-05
mmu-miR-295	-9.5322	8.44391	-8.13876	1.70173e-05	4.04855e-05
mmu-miR-540-5p	6.52302	4.04829	8.11274	1.74679e-05	4.12878e-05
mmu-miR-199a-5p	7.2091	10.1209	8.08972	1.78778e-05	4.1984e-05
mmu-miR-181a	1.38063	18.2393	8.0438	1.87268e-05	4.36959e-05
mmu-miR-433	3.1726	13.4827	7.97243	2.01356e-05	4.66838e-05
mmu-miR-1	-2.77644	14.9325	-7.95271	2.0545e-05	4.73316e-05
mmu-miR-301b	-1.00097	20.6351	-7.91891	2.12682e-05	4.86895e-05
mmu-miR-381	10.6347	6.69204	7.75066	2.53075e-05	5.75746e-05
mmu-miR-539	6.80298	3.82866	7.73423	2.5745e-05	5.8206e-05
mmu-miR-155	-1.85201	18.9217	-7.67875	2.72841e-05	6.1305e-05
mmu-miR-378	-1.29706	20.0105	-7.61721	2.91099e-05	6.50061e-05
mmu-miR-26a	1.49929	25.6454	7.60237	2.95699e-05	6.56307e-05
mmu-miR-21	1.97331	22.5852	7.51287	3.25186e-05	7.15526e-05
mmu-miR-296-5p	-1.492	17.2041	-7.50964	3.26311e-05	7.15526e-05
mmu-miR-149	11.24	8.24217	7.44725	3.4885e-05	7.60367e-05
mmu-miR-345-3p	-1.6855	13.5299	-7.4318	3.5469e-05	7.68496e-05
mmu-miR-125b-3p	4.88687	11.8896	7.14007	4.87666e-05	0.000105036
mmu-miR-224	1.39856	15.827	7.12368	4.96609e-05	0.000106333
mmu-miR-184	-1.42679	20.4913	-7.00686	5.65768e-05	0.000120432
rno-miR-381	5.3613	9.29025	6.953	6.01131e-05	0.000126941
mmu-miR-872	-0.849803	18.9626	-6.94978	6.03319e-05	0.000126941
mmu-miR-669a	1.87907	14.7415	6.88362	6.50287e-05	0.000136037
mmu-miR-205	-3.294	19.1402	-6.83711	6.85692e-05	0.000142624
rno-miR-333	5.07035	2.3133	6.72979	7.75656e-05	0.00016042
mmu-miR-139-3p	-9.73197	8.99542	-6.65089	8.49992e-05	0.000174801
rno-miR-493	4.7932	2.21303	6.61934	8.81858e-05	0.000180335
mmu-miR-877	-2.17538	16.652	-6.59217	9.10345e-05	0.00018512
rno-miR-463	3.44697	5.52839	6.55835	9.47205e-05	0.000191546
mmu-miR-493	6.15611	5.0475	6.54825	9.58532e-05	0.000192765
mmu-miR-30d	-0.80399	20.7592	-6.49612	0.000101936	0.000203872
mmu-miR-23a	8.63409	8.0585	6.46211	0.000106131	0.000211101
mmu-miR-491	-0.913791	15.8148	-6.45101	0.00010754	0.000212742
mmu-miR-125a-3p	1.06568	16.8442	6.44037	0.000108911	0.000214289
mmu-miR-92a	-1.40868	23.8874	-6.4347	0.000109648	0.00021458
mmu-miR-376b	6.20594	9.2331	6.37417	0.000117873	0.000229442
mmu-let-7c	1.16116	26.4956	6.3124	0.000126964	0.000245823
mmu-miR-188-5p	-1.20859	14.716	-6.30589	0.000127964	0.000246449
mmu-miR-18a	-1.46413	17.9598	-6.30102	0.000128719	0.000246598
mmu-miR-501-5p	8.35332	4.91311	6.25092	0.000136772	0.000259447
mmu-miR-142-3p	-2.12139	16.0012	-6.25044	0.000136851	0.000259447
mmu-miR-760	-2.68357	15.1572	-6.2348	0.000139479	0.000263058
mmu-miR-106b	-1.00002	21.3719	-6.20546	0.000144554	0.000271224
mmu-miR-204	-1.8765	20.291	-6.15817	0.000153163	0.000285905
mmu-miR-24	1.27774	26.9859	6.03528	0.000178249	0.000331035
mmu-miR-484	-0.779865	24.6643	-5.91817	0.000206353	0.000381281
mmu-miR-26b	0.947588	22.9124	5.90341	0.000210222	0.000385002
mmu-miR-496	5.94873	6.08857	5.90243	0.000210482	0.000385002
snoRNA202	2.85247	24.9437	5.87114	0.000218961	0.000398508
mmu-miR-453	6.77427	3.38064	5.82266	0.000232835	0.000421651
mmu-miR-544	5.67648	8.03955	5.74263	0.000257869	0.000464674
mmu-miR-203	-0.795282	20.8748	-5.71745	0.000266337	0.00047757
mmu-miR-337-3p	4.02397	10.6886	5.66327	0.000285595	0.000509592
mmu-miR-330	-3.80847	9.68132	-5.65212	0.000289743	0.000514471
mmu-miR-328	1.19908	21.6641	5.62572	0.000299825	0.000529788
mmu-miR-194	-0.688195	18.0161	-5.55192	0.000330078	0.000580427
mmu-miR-15a	0.887692	17.7886	5.53728	0.000336465	0.000585158
mmu-miR-708	1.54972	14.6097	5.53675	0.000336697	0.000585158
mmu-miR-345-5p	-0.973864	16.9739	-5.53473	0.000337591	0.000585158
mmu-miR-298	-3.40832	12.8546	-5.46643	0.000369308	0.0006371
mmu-miR-125a-5p	-1.26445	22.2824	-5.45847	0.000373211	0.000640796
mmu-miR-384-3p	4.87124	5.23207	5.4148	0.00039542	0.000675741
mmu-miR-98	-7.33959	7.07346	-5.05931	0.000639434	0.00108764
mmu-miR-15b	-0.883584	21.4191	-5.00593	0.000688364	0.00116542
snoRNA135	1.1698	22.1701	4.90118	0.000796483	0.00134222
rno-miR-219-2-3p	-1.75968	1.72131	-4.88201	0.00081817	0.00137241
mmu-miR-23b	-0.936261	18.8719	-4.82668	0.000884411	0.00147672
mmu-miR-139-5p	-0.961886	19.8937	-4.76483	0.000965327	0.00160308
mmu-miR-27a	0.886468	21.4673	4.76224	0.000968892	0.00160308
mmu-miR-380-5p	2.99469	11.1935	4.75324	0.000981355	0.00161635
mmu-miR-598	2.22109	7.88032	4.74769	0.000989131	0.00162182
mmu-miR-672	2.1435	17.6191	4.74431	0.000993908	0.00162234
mmu-miR-221	0.647724	20.323	4.65585	0.00112787	0.00183279
mmu-miR-344	5.24608	4.47251	4.63849	0.00115637	0.00187075
mmu-miR-331-5p	-2.61799	11.393	-4.57934	0.00125938	0.00202837
mmu-miR-291a-3p	-5.41659	4.90605	-4.54483	0.00132396	0.00212301
rno-miR-351	-1.67732	15.0163	-4.50262	0.00140783	0.00224759
mmu-miR-574-3p	0.815274	21.678	4.44892	0.00152282	0.00242055
mmu-miR-675-3p	8.05315	4.77097	4.37738	0.0016918	0.00267515
mmu-miR-874	-5.11088	3.54241	-4.37502	0.00169769	0.00267515
mmu-miR-680	-2.19751	13.2346	-4.33532	0.00180039	0.00282475
rno-miR-207	-2.30209	11.1495	-4.30028	0.0018965	0.00296278
mmu-miR-329	6.66621	8.56206	4.19981	0.0022037	0.00342798
mmu-miR-27b	0.743291	20.7776	4.18162	0.00226476	0.00350797
mmu-miR-29b	-0.966795	16.5143	-4.16715	0.00231462	0.00357
mmu-miR-489	3.88821	6.69753	4.15932	0.0023421	0.00359715
mmu-miR-197	-1.88948	9.13821	-4.12621	0.00246213	0.00376561
mmu-miR-147	5.24154	3.61957	4.11444	0.00250635	0.00381157
mmu-miR-467d	-0.983069	12.466	-4.11265	0.00251312	0.00381157
mmu-let-7d	0.601076	23.4953	4.08022	0.00263976	0.00398702
mmu-miR-875-5p	3.81021	6.01278	4.05056	0.0027615	0.00415077
mmu-miR-423-5p	-0.816959	16.5265	-4.04831	0.00277098	0.00415077
rno-miR-743a	2.61214	2.21841	3.99666	0.00299821	0.00447274
mmu-miR-801	2.16422	21.7581	3.85017	0.00375657	0.0055812
mmu-miR-342-3p	-1.10262	20.8241	-3.8023	0.00404629	0.0059872
mmu-miR-191	-0.50392	26.0335	-3.76476	0.00429002	0.00632213
mmu-miR-761	2.71842	1.48529	3.75796	0.00433578	0.00636381
mmu-miR-802	-4.70536	5.42352	-3.68277	0.00487747	0.00713012
mmu-miR-7a	-0.937286	13.0102	-3.67415	0.0049439	0.00719833
mmu-miR-28	0.371519	20.8158	3.61885	0.0053938	0.00782209
mmu-miR-467e	1.31268	14.0499	3.56354	0.00588687	0.00850326
mmu-miR-219	-2.52971	8.92864	-3.48911	0.00662599	0.00953305
mmu-miR-135a	-4.14557	8.05999	-3.46461	0.00689003	0.0098739
mmu-miR-140	-0.435877	22.0584	-3.46066	0.00693361	0.00989739
rno-miR-224	0.887286	14.8358	3.40115	0.00762613	0.0108434
mmu-miR-129-3p	5.49117	6.93642	3.39152	0.00774481	0.0109693
mmu-miR-682	-1.67431	11.7619	-3.29134	0.00909968	0.0128383
mmu-miR-150	-0.816868	20.8241	-3.28075	0.00925667	0.0130094
mmu-miR-19b	-0.465807	25.3876	-3.09824	0.0124494	0.0174291
mmu-miR-653	4.17062	1.9935	3.03017	0.0139142	0.0194052
rno-miR-20b-5p	1.19239	9.94265	3.00458	0.0145094	0.0201581
mmu-miR-684	-3.62587	4.11181	-2.98737	0.0149247	0.0206563
mmu-miR-294	-3.81832	6.37632	-2.95977	0.015616	0.0215312
mmu-miR-126-3p	-0.656765	23.8189	-2.95323	0.0157844	0.0216812
mmu-miR-674	0.511905	17.1611	2.91348	0.0168499	0.0230578
mmu-miR-694	3.77326	2.57389	2.85016	0.0187007	0.0254946
mmu-miR-327	1.97676	1.23721	2.79459	0.0204951	0.0277395
mmu-miR-383	1.26696	8.31196	2.79445	0.0204998	0.0277395
rno-miR-190b	-0.901923	13.989	-2.78192	0.0209282	0.0282142
mmu-miR-715	2.27861	12.6061	2.73549	0.022596	0.0303504
mmu-miR-132	0.642379	21.929	2.70866	0.0236204	0.0316096
mmu-let-7g	-0.34858	22.6447	-2.69166	0.0242938	0.0323917
mmu-miR-547	3.10766	10.0231	2.5906	0.0287153	0.0381474
mmu-miR-667	1.19349	12.8053	2.50262	0.0332169	0.0439671
mmu-miR-29c	-0.418764	19.3435	-2.46315	0.0354596	0.0467656
