# Supplementary material for: Integration of microRNA signatures of distinct mammary epithelial cell types with their gene expression and epigenetic portraits
Source: Breast Cancer Res. 2015 Jun 18;17(1):85. doi: 10.1186/s13058-015-0585-0 (PMC4497411; doi:10.1186/s13058-015-0585-0)
Supplement: Additional file 2: Table S2. — miRNAs that are differentially expressed between human mammary stroma and total epithelium (MS + LP + ML). Differential expression was assessed using a moderated t-test for each miRNA. The Table shows log2 fold changes for stroma versus epithelium. All miRNAs with FDR <0.05 are shown. [file 13058_2015_585_MOESM2_ESM.xlsx]

## Sheet: Human-StromalvsEpi
Supplementary Table 2
Differentially expressed miRNAs between the human mammary total epithelium (MS + LP + ML) and stroma (Str)
Name	StromalvsEpithelial	AveExpr	t	PValue	FDR
hsa-miR-140-5p	5.49897	17.8442	18.9713	1.07191e-11	4.35197e-09
hsa-miR-199a-3p	7.59748	16.9734	14.6953	3.74761e-10	7.60764e-08
hsa-miR-127-3p	5.18097	15.8111	12.7488	2.59192e-09	3.50773e-07
hsa-miR-218	5.95162	15.6621	12.2438	4.46071e-09	4.52762e-07
hsa-miR-132	4.35732	19.508	11.9391	6.24608e-09	5.07182e-07
hsa-miR-125b	3.21117	21.8248	11.1898	1.47436e-08	9.9765e-07
hsa-miR-100	3.23391	20.2488	10.8147	2.30671e-08	1.2393e-06
hsa-let-7c	3.0899	19.4829	10.6919	2.67791e-08	1.2393e-06
hsa-miR-214	7.12069	15.3562	10.671	2.74722e-08	1.2393e-06
hsa-miR-495	4.10957	13.9623	10.478	3.4839e-08	1.41446e-06
hsa-miR-143	5.70827	19.582	10.315	4.26983e-08	1.57596e-06
hsa-miR-140-3p	4.15975	12.2889	10.1111	5.52605e-08	1.86965e-06
hsa-miR-99a	3.26007	19.9449	9.99212	6.43559e-08	2.00988e-06
hsa-miR-152	3.23845	16.8414	9.54641	1.15314e-07	3.12571e-06
hsa-miR-708	5.25905	11.5158	9.54532	1.15482e-07	3.12571e-06
hsa-miR-376a	4.54471	12.6807	9.43618	1.33625e-07	3.39073e-06
hsa-miR-133a	7.12502	13.0512	9.29293	1.6214e-07	3.87229e-06
hsa-miR-145	4.99774	23.8211	8.82257	3.10805e-07	7.01039e-06
hsa-miR-370	7.6632	6.94406	8.4631	5.19676e-07	1.11046e-05
hsa-miR-485-3p	4.00359	13.2217	8.30606	6.53595e-07	1.31762e-05
hsa-miR-200c	-2.44353	22.3397	-8.27761	6.81527e-07	1.31762e-05
hsa-miR-27b	3.31682	17.7016	8.2028	7.61171e-07	1.40471e-05
hsa-miR-212	3.96323	13.9705	8.14114	8.3418e-07	1.47251e-05
hsa-miR-574-3p	1.93959	20.2293	7.79499	1.40715e-06	2.38043e-05
hsa-miR-450b-5p	8.5962	2.25439	7.7412	1.52831e-06	2.48197e-05
hsa-miR-497	2.46277	17.8517	7.61021	1.87163e-06	2.92262e-05
hsa-miR-409-3p	6.93407	12.4512	7.52294	2.1448e-06	3.22219e-05
hsa-miR-223	3.07151	15.5876	7.50033	2.2222e-06	3.22219e-05
hsa-miR-328	1.96688	19.4248	7.45438	2.38872e-06	3.3442e-05
hsa-miR-200b	-1.9005	20.8165	-7.27678	3.16652e-06	4.28536e-05
hsa-miR-411	4.66577	12.6062	7.22458	3.44274e-06	4.50888e-05
hsa-miR-27a	1.82642	19.7953	7.04978	4.56742e-06	5.79492e-05
hsa-miR-483-5p	3.64983	13.8577	6.93868	5.47801e-06	6.62953e-05
hsa-miR-139-5p	4.85558	16.0549	6.93054	5.55182e-06	6.62953e-05
hsa-miR-622	-7.12185	8.17556	-6.79279	6.9725e-06	7.99045e-05
hsa-miR-382	8.48552	8.86356	6.78316	7.08513e-06	7.99045e-05
hsa-miR-10a	3.15672	16.7897	6.73487	7.67953e-06	8.2746e-05
hsa-miR-135b	-2.80938	16.5262	-6.72981	7.7447e-06	8.2746e-05
hsa-miR-455-3p	2.37159	16.0593	6.6814	8.39898e-06	8.74356e-05
hsa-miR-197	1.65744	17.1147	6.65331	8.8051e-06	8.93717e-05
hsa-miR-141	-2.24887	19.8096	-6.58201	9.93074e-06	9.83385e-05
hsa-miR-615-3p	9.92201	5.79461	6.5027	1.13621e-05	0.000108416
hsa-miR-182	-2.73605	12.4725	-6.49651	1.14825e-05	0.000108416
hsa-miR-183	-2.69867	11.5984	-6.4176	1.31406e-05	0.000121252
hsa-miR-429	-2.13908	16.1479	-6.40147	1.35093e-05	0.000121884
hsa-miR-99b	1.62408	18.2664	6.33284	1.52038e-05	0.00013419
hsa-miR-1	8.35369	9.89683	6.31461	1.56905e-05	0.000135539
hsa-miR-195	2.18068	22.0081	6.29329	1.62801e-05	0.000137703
hsa-miR-365	1.51668	19.6359	6.26385	1.71327e-05	0.000141957
hsa-miR-886-3p	3.02699	18.0591	6.23112	1.81356e-05	0.000144726
hsa-miR-320	1.26232	21.6408	6.22972	1.81799e-05	0.000144726
hsa-miR-409-5p	7.52181	5.75017	5.99731	2.73475e-05	0.000213521
hsa-miR-432	6.30553	9.27333	5.96273	2.90789e-05	0.000222755
hsa-miR-494	3.30534	12.6824	5.94993	2.97483e-05	0.000223663
hsa-miR-146b-5p	2.83866	20.0241	5.89143	3.30197e-05	0.000243746
hsa-miR-539	3.90879	12.0362	5.80458	3.85846e-05	0.000279739
hsa-miR-199b-5p	5.81226	9.64456	5.73097	4.40655e-05	0.00031387
hsa-miR-374b	1.67966	19.5263	5.71324	4.55034e-05	0.000318524
hsa-miR-361-5p	1.72926	15.9244	5.68265	4.80998e-05	0.000318805
hsa-miR-450a	7.92679	6.01911	5.68204	4.81529e-05	0.000318805
hsa-miR-200a	-1.64026	18.6588	-5.68113	4.82329e-05	0.000318805
hsa-miR-129-3p	6.6287	8.21889	5.66946	4.9266e-05	0.000318805
hsa-miR-301a	2.10046	14.5554	5.66719	4.94697e-05	0.000318805
hsa-miR-26b	1.43111	20.503	5.55631	6.05694e-05	0.000384237
hsa-miR-656	5.93569	7.81256	5.5067	6.63466e-05	0.000414411
hsa-miR-23b	3.25458	15.5077	5.49086	6.83106e-05	0.000420213
hsa-miR-331-3p	1.32781	19.5063	5.40378	8.02352e-05	0.000486201
hsa-miR-337-3p	7.81436	4.39233	5.39578	8.14346e-05	0.000486212
hsa-miR-133b	7.2833	9.54161	5.35863	8.72511e-05	0.00051339
hsa-miR-193b	1.41022	20.2552	5.3248	9.29224e-05	0.00053895
hsa-miR-542-3p	6.83507	4.86111	5.15728	0.00012721	0.000719692
hsa-miR-758	5.8697	6.73122	5.15554	0.00012763	0.000719692
hsa-miR-186	1.53051	19.0275	5.13936	0.000131586	0.000728817
hsa-miR-492	-5.80663	5.65178	-5.13028	0.000133862	0.000728817
hsa-miR-886-5p	2.59032	16.3393	5.12724	0.000134634	0.000728817
hsa-miR-134	5.35005	8.796	5.07663	0.000148167	0.000791521
hsa-miR-374a	1.68994	18.8236	5.04569	0.000157129	0.000824546
hsa-miR-24	1.355	23.4407	5.04141	0.00015841	0.000824546
hsa-let-7d	1.19164	20.5837	5.02442	0.000163611	0.000840835
hsa-miR-95	1.95356	15.0878	5.01691	0.000165967	0.000842282
hsa-miR-376b	6.49389	2.37522	4.91175	0.00020288	0.00100389
hsa-miR-193a-5p	0.962464	19.0979	4.91011	0.000203518	0.00100389
hsa-miR-26a	1.33234	23.0386	4.90574	0.000205229	0.00100389
hsa-miR-29c	1.38878	18.1387	4.81941	0.000242273	0.00117099
hsa-miR-889	6.62578	6.12572	4.78495	0.000258926	0.00123675
hsa-miR-135a	-2.26685	16.1932	-4.76711	0.000268007	0.00126524
hsa-miR-34a	1.32108	19.4213	4.65069	0.000335914	0.0015676
hsa-miR-433	5.11282	9.75572	4.62642	0.000352173	0.0016248
hsa-miR-29a	1.25714	21.6528	4.55658	0.000403639	0.00183647
hsa-miR-130a	2.36255	18.0634	4.55167	0.000407534	0.00183647
hsa-miR-28-5p	1.37675	18.2587	4.54657	0.000411623	0.00183647
hsa-let-7b	1.01961	22.8218	4.51532	0.000437614	0.00191423
hsa-let-7g	1.07084	20.0219	4.50943	0.000442697	0.00191423
hsa-miR-299-5p	6.50722	3.62311	4.50886	0.000443196	0.00191423
hsa-miR-654-3p	6.8775	7.03628	4.49695	0.000453669	0.00193884
hsa-miR-484	1.15548	19.9561	4.46917	0.00047911	0.00202624
hsa-miR-532-5p	1.57239	16.5306	4.45261	0.000494974	0.00204263
hsa-miR-199a-5p	7.1351	8.97217	4.45081	0.00049673	0.00204263
hsa-miR-379	6.27827	11.0831	4.44943	0.000498081	0.00204263
hsa-miR-369-5p	5.58669	5.50978	4.42465	0.000522977	0.00212329
hsa-miR-487b	5.62087	9.32633	4.4189	0.00052894	0.00212623
hsa-miR-329	5.12628	4.221	4.40457	0.00054409	0.00212813
hsa-miR-28-3p	1.08852	19.1255	4.40401	0.000544694	0.00212813
hsa-miR-210	-2.75177	13.6256	-4.4036	0.000545138	0.00212813
hsa-miR-543	5.75831	9.96317	4.33777	0.00062083	0.00240054
hsa-miR-103	1.07961	17.9753	4.33034	0.000630026	0.00241312
hsa-miR-324-5p	1.10089	15.5655	4.31997	0.00064309	0.00244014
hsa-miR-151-3p	1.19752	17.1829	4.21311	0.00079504	0.0029631
hsa-miR-660	1.33984	15.7178	4.21281	0.000795511	0.0029631
hsa-miR-203	-1.24459	18.2351	-4.20754	0.000803895	0.0029671
hsa-miR-187	-7.3369	10.1633	-4.18591	0.000839265	0.00306974
hsa-miR-424	5.89291	9.42233	4.10831	0.000979783	0.00354637
hsa-miR-96	-1.93202	11.9439	-4.10462	0.000987044	0.00354637
hsa-miR-10b	6.20962	15.5787	4.05268	0.00109509	0.00390008
hsa-miR-410	4.37841	9.48517	3.98298	0.00125931	0.0044459
hsa-let-7a	1.07219	21.6349	3.93189	0.0013954	0.00488389
hsa-miR-486-5p	3.73675	1.81178	3.92375	0.00141842	0.00492205
hsa-miR-493	4.94831	6.55972	3.8377	0.00168672	0.00580348
hsa-miR-455-5p	1.35282	15.594	3.75816	0.00198033	0.00669617
hsa-miR-337-5p	4.30764	8.37522	3.75645	0.00198719	0.00669617
hsa-miR-512-5p	-3.62689	3.34778	-3.75434	0.00199566	0.00669617
hsa-miR-770-5p	3.75249	5.40456	3.68557	0.00229324	0.00763161
hsa-miR-454	1.48079	15.5104	3.6551	0.00243903	0.00805078
hsa-miR-532-3p	0.977923	15.7487	3.61729	0.00263303	0.00862105
hsa-miR-517c	-4.35653	9.02789	-3.61037	0.00267019	0.00867279
hsa-miR-126	2.43527	19.7339	3.5765	0.00285976	0.00921479
hsa-miR-196b	1.12743	14.6498	3.56707	0.00291492	0.00931858
hsa-miR-139-3p	7.42295	6.30722	3.55798	0.0029691	0.00934984
hsa-miR-129-5p	3.98741	1.49728	3.55568	0.00298294	0.00934984
hsa-miR-122	-4.52225	8.58306	-3.55389	0.00299379	0.00934984
hsa-miR-369-3p	5.03638	6.92444	3.52462	0.00317678	0.00984561
hsa-miR-668	4.19178	1.62361	3.5121	0.00325841	0.0100221
hsa-miR-518f	-4.50602	7.32239	-3.49186	0.00339484	0.0103632
hsa-miR-205	-1.86481	21.1008	-3.45681	0.00364487	0.0110434
hsa-miR-150	2.05543	17.69	3.44448	0.00373713	0.0111728
hsa-miR-520h	-3.87079	3.89706	-3.44376	0.00374262	0.0111728
hsa-miR-515-5p	-4.35922	4.4165	-3.42057	0.00392282	0.0116253
hsa-miR-221	2.38365	17.3983	3.40659	0.0040356	0.0118728
hsa-miR-655	4.64618	9.6885	3.37573	0.00429619	0.0125486
hsa-miR-629	-1.45851	11.3402	-3.33792	0.00463859	0.0134519
hsa-miR-519a	-5.29559	7.96406	-3.28793	0.00513327	0.0147809
hsa-miR-423-5p	0.722358	16.3821	3.26714	0.00535413	0.0153083
hsa-miR-153	4.50675	2.02139	3.24367	0.00561492	0.0159191
hsa-let-7f	0.982771	17.7219	3.24093	0.00564619	0.0159191
hsa-miR-142-3p	1.6287	13.3796	3.22499	0.00583146	0.0162166
hsa-miR-323-3p	2.64695	9.83478	3.22498	0.00583158	0.0162166
hsa-miR-591	3.73912	3.50233	3.19692	0.0061726	0.0170481
hsa-miR-502-3p	1.27787	11.634	3.18146	0.00636885	0.0174713
hsa-miR-127-5p	4.48339	1.95272	3.16267	0.00661579	0.0180269
hsa-miR-154	5.09761	3.52578	3.15817	0.00667623	0.0180402
hsa-miR-125a-5p	0.77092	17.5803	3.15348	0.00673994	0.0180402
hsa-miR-938	-4.14788	6.61356	-3.15245	0.00675398	0.0180402
hsa-miR-30c	0.693005	23.5379	3.13208	0.00703817	0.0186764
hsa-miR-520a-5p	-3.56506	3.36011	-3.12245	0.00717644	0.0189197
hsa-miR-518d-5p	-2.29006	2.57083	-3.10379	0.00745236	0.0195204
hsa-miR-296-5p	0.67803	16.3736	3.0868	0.00771272	0.0200382
hsa-miR-605	4.19726	4.35	3.08323	0.00776852	0.0200382
hsa-miR-512-3p	-3.9717	10.65	-3.08135	0.00779814	0.0200382
hsa-let-7e	0.74317	23.9952	3.0652	0.0080567	0.0205725
hsa-miR-525-3p	-3.25381	3.23567	-3.05986	0.00814406	0.0206656
hsa-miR-206	-3.23028	9.62761	-2.98774	0.0094191	0.0237525
hsa-miR-32	-2.06114	10.2294	-2.94993	0.0101642	0.0254732
hsa-miR-101	0.873927	16.1223	2.92838	0.0106143	0.026438
hsa-miR-16	1.01115	21.667	2.91626	0.010876	0.0269247
hsa-miR-340	0.9607	15.1521	2.91202	0.0109691	0.0269906
hsa-miR-342-3p	0.706586	20.3832	2.87441	0.0118294	0.0289321
hsa-miR-381	5.4032	6.27622	2.865	0.0120546	0.0293065
hsa-miR-504	1.87263	11.8252	2.86022	0.0121708	0.0294127
hsa-miR-425	-1.00757	15.2192	-2.83652	0.0127626	0.0306605
hsa-miR-654-5p	4.62567	2.79156	2.81496	0.0133252	0.0318238
hsa-miR-453	3.13471	1.76417	2.80485	0.0135975	0.0322842
hsa-miR-604	-2.10625	8.62144	-2.8011	0.0136998	0.0323378
hsa-miR-107	1.28886	11.9159	2.77416	0.014457	0.033928
hsa-miR-526b	-2.13522	2.50889	-2.75101	0.0151402	0.0353272
hsa-miR-769-5p	0.857024	15.1743	2.73522	0.0156243	0.0362484
hsa-miR-342-5p	-2.21659	12.5348	-2.71771	0.0161785	0.0373209
hsa-miR-542-5p	4.11662	1.99083	2.70263	0.0166708	0.0382392
hsa-miR-23a	1.28784	13.5637	2.69509	0.0169225	0.0385985
hsa-miR-378	1.13023	15.0844	2.6707	0.017762	0.040287
hsa-miR-224	1.33317	15.8013	2.66161	0.0180852	0.0407921
hsa-miR-194	-0.9318	14.9648	-2.63384	0.0191075	0.04286
hsa-miR-652	-0.848664	14.8954	-2.60306	0.0203061	0.0452981
hsa-miR-216b	3.06822	1.81922	2.5896	0.0208526	0.0462631
hsa-miR-488	5.55635	6.44	2.54814	0.022626	0.0499249
