# Supplementary material for: Integration of microRNA signatures of distinct mammary epithelial cell types with their gene expression and epigenetic portraits
Source: Breast Cancer Res. 2015 Jun 18;17(1):85. doi: 10.1186/s13058-015-0585-0 (PMC4497411; doi:10.1186/s13058-015-0585-0)
Supplement: Additional file 3: Table S3. — miRNAs that are differentially expressed between the mouse mammary epithelial subsets: MaSC/basal (MS), luminal progenitor (LP) and mature luminal (ML). Differential expression was assessed using a moderated analysis of variance (ANOVA) F-test for each miRNA between the three populations. The Table shows log2 fold changes for LP versus MS and for ML versus LP. All miRNAs with FDR <0.05 are shown. [file 13058_2015_585_MOESM3_ESM.xlsx]

## Sheet: Mouse-MSvsLPvsML
Supplementary Table 3
Differentially expressed miRNAs between the mouse mammary epithelial subsets: MaSC/basal (MS), luminal progenitor (LP) and mature luminal (ML)
Name	LPvsMS	MLvsLP	AveExpr	F	P.Value	FDR
mmu-miR-145	-4.94331	-1.3249	25.2797	766.871	5.98321e-11	1.14252e-08
mmu-miR-143	-5.52791	-1.126	21.9264	758.848	6.27758e-11	1.14252e-08
mmu-miR-125b-5p	-3.39863	-1.31953	23.554	652.033	1.25469e-10	1.52235e-08
mmu-miR-34b-3p	-6.18882	-0.821785	17.0552	594.519	1.91179e-10	1.73973e-08
rno-miR-1	-6.73985	2.6737	16.1888	490.91	4.57412e-10	3.32996e-08
mmu-miR-184	4.0547	2.50155	20.4913	462.023	6.02784e-10	3.65689e-08
mmu-miR-34c	-8.87514	0.0806553	12.5663	387.929	1.33409e-09	5.79268e-08
mmu-miR-592	4.16157	2.43289	16.1138	381.954	1.4315e-09	5.79268e-08
mmu-miR-133a	-7.10402	1.87061	18.1793	381.91	1.43226e-09	5.79268e-08
mmu-miR-204	-6.58311	-1.18313	20.291	329.984	2.77904e-09	1.01157e-07
mmu-miR-218	-4.7294	0.500256	20.1328	316.099	3.37648e-09	1.11731e-07
mmu-miR-210	3.48436	-0.571082	19.7106	281.17	5.73541e-09	1.64866e-07
mmu-miR-148a	4.12514	-1.11357	20.9287	279.541	5.88806e-09	1.64866e-07
mmu-miR-375	4.17276	2.41441	16.265	241.641	1.13667e-08	2.95535e-07
mmu-miR-203	2.41487	0.626511	20.8748	233.268	1.33249e-08	3.23352e-07
mmu-miR-221	-2.96247	0.762096	20.323	213.969	1.96562e-08	4.47178e-07
mmu-miR-34a	3.82428	0.792722	18.8947	202.272	2.53075e-08	5.41878e-07
mmu-miR-598	-7.9766	8.49322	7.88032	181.278	4.13787e-08	8.3677e-07
mmu-miR-135b	-4.81383	-1.11827	13.258	178.131	4.47564e-08	8.57439e-07
mmu-miR-100	-2.48036	-0.877199	21.6361	168.928	5.67504e-08	1.02189e-06
mmu-miR-497	-1.20627	-0.882328	21.2057	167.495	5.8955e-08	1.02189e-06
mmu-miR-301b	-2.39598	0.7585	20.6351	164.243	6.43548e-08	1.06478e-06
mmu-miR-1	-6.70871	3.01331	14.9325	162.108	6.82301e-08	1.07982e-06
mmu-miR-133b	-7.83032	3.31927	13.6484	158.41	7.56384e-08	1.14718e-06
mmu-miR-222	-3.11342	0.127539	24.7449	153.821	8.6242e-08	1.25568e-06
mmu-miR-99a	-2.18107	-0.896796	21.7889	142.705	1.20472e-07	1.68661e-06
mmu-miR-542-5p	4.8247	-0.945438	12.3548	139.961	1.31345e-07	1.76852e-06
mmu-miR-382	-6.85459	4.38753	11.3033	138.86	1.3604e-07	1.76852e-06
mmu-miR-450a-5p	3.75801	-1.2036	13.8727	137.393	1.42617e-07	1.7901e-06
mmu-miR-146a	-2.6552	-0.0445884	20.516	135.37	1.52339e-07	1.84838e-06
rno-miR-219-2-3p	0.0754793	5.42053	1.72131	133.788	1.60504e-07	1.88463e-06
mmu-miR-455	-2.22792	-1.33355	15.2285	127.749	1.97025e-07	2.24116e-06
mmu-miR-322	4.00311	-0.745152	19.1766	123.615	2.27954e-07	2.5144e-06
mmu-miR-503	5.6625	-0.972475	15.3769	121.084	2.49818e-07	2.67452e-06
mmu-miR-224	-3.05374	0.673024	15.827	116.883	2.92053e-07	3.03735e-06
mmu-miR-532-3p	2.10621	-0.445106	19.0588	114.538	3.19424e-07	3.22973e-06
mmu-miR-301a	-2.47868	0.989729	20.3785	112.21	3.4974e-07	3.44068e-06
mmu-miR-335-5p	-2.69749	0.161634	16.7006	110.421	3.75443e-07	3.59635e-06
mmu-miR-140	-1.62246	-0.149706	22.0584	106.552	4.39363e-07	4.10072e-06
mmu-miR-187	2.48231	-0.245346	17.0765	90.4167	9.03223e-07	8.21933e-06
mmu-miR-125b-3p	-6.19913	-3.33659	11.8896	87.4747	1.04366e-06	9.26565e-06
mmu-miR-195	-1.69867	-0.244569	25.0663	80.7291	1.48042e-06	1.28303e-05
mmu-miR-146b	1.58869	-2.5105	25.7728	79.5848	1.57516e-06	1.33339e-05
mmu-miR-351	5.77862	-0.903647	13.9712	78.4343	1.67797e-06	1.38814e-05
mmu-miR-338-3p	-2.76754	-1.30539	11.2208	71.2502	2.5431e-06	2.05708e-05
rno-miR-351	4.36735	-0.792911	15.0163	68.2639	3.05856e-06	2.42025e-05
mmu-miR-192	0.430716	0.919478	18.5951	67.0965	3.29417e-06	2.55123e-05
mmu-miR-130b	-0.174405	1.25822	16.6696	66.4849	3.42643e-06	2.59838e-05
mmu-miR-21	-0.696451	3.06876	22.5852	65.6575	3.6158e-06	2.68602e-05
mmu-miR-27b	-2.15338	0.849878	20.7776	65.1583	3.73624e-06	2.71998e-05
mmu-miR-350	-1.49414	0.215266	14.8861	64.5609	3.88684e-06	2.77413e-05
mmu-miR-340-3p	1.02175	0.132575	17.4456	60.1534	5.26019e-06	3.68213e-05
mmu-miR-23b	-2.12472	0.40653	18.8719	59.1594	5.64769e-06	3.87879e-05
mmu-miR-151-3p	0.903047	0.815438	18.3866	58.5952	5.88312e-06	3.96566e-05
mmu-miR-431	-8.61668	1.60017	8.409	57.3373	6.45251e-06	4.27039e-05
mmu-miR-205	-4.22258	-0.863959	19.1402	55.8535	7.21301e-06	4.68845e-05
mmu-miR-16	-1.63354	1.78625	26.0135	55.0618	7.66345e-06	4.89385e-05
mmu-let-7i	-1.7219	0.30307	22.3567	53.8296	8.43467e-06	5.29348e-05
mmu-miR-362-3p	2.32145	-0.369003	14.5208	51.782	9.93699e-06	6.13062e-05
mmu-miR-24	-2.27754	1.19635	26.9859	50.6745	1.08854e-05	6.60379e-05
mmu-miR-15a	0.773927	0.933921	17.7886	49.7982	1.17148e-05	6.94448e-05
mmu-miR-501-3p	2.59458	0.387197	15.3977	49.5396	1.19741e-05	6.94448e-05
rno-miR-224	-2.60014	0.460984	14.8358	49.4952	1.20193e-05	6.94448e-05
mmu-miR-339-5p	1.96667	0.377092	15.8562	47.9332	1.37515e-05	7.82116e-05
mmu-miR-340-5p	1.74029	-0.342662	18.1407	46.1687	1.6089e-05	9.00985e-05
mmu-miR-409-3p	-1.46941	-0.246733	16.5118	45.8681	1.6534e-05	9.11876e-05
rno-miR-450a	4.88802	-1.06128	10.7863	45.2416	1.75109e-05	9.5134e-05
mmu-miR-434-3p	-1.62645	-0.316079	16.311	44.5763	1.86262e-05	9.9705e-05
mmu-miR-128a	0.623645	0.755986	15.3744	43.3357	2.09466e-05	0.000109219
mmu-miR-292-3p	6.60832	-3.46226	10.8055	43.3074	2.10036e-05	0.000109219
mmu-miR-152	-0.414242	-1.10892	22.5349	42.7647	2.21323e-05	0.000113467
mmu-miR-155	-2.37629	1.19521	18.9217	42.4694	2.27776e-05	0.000115153
mmu-miR-127	-1.50682	-0.373267	19.2183	41.2244	2.57634e-05	0.000128464
mmu-miR-136	-1.61378	0.234268	14.3927	39.3236	3.13003e-05	0.000152509
mmu-miR-324-5p	-1.55732	0.316743	17.3272	39.286	3.14235e-05	0.000152509
mmu-miR-500	2.50403	-0.211254	14.8818	37.9913	3.6059e-05	0.000172704
mmu-miR-194	0.351317	0.765325	18.0161	37.1302	3.96072e-05	0.000187234
mmu-miR-335-3p	-2.17074	-0.254506	15.0103	36.1822	4.40182e-05	0.000205418
mmu-miR-542-3p	4.46414	-0.710652	11.8517	35.4684	4.7739e-05	0.000219962
mmu-miR-324-3p	-0.87292	-0.129332	17.1566	35.1918	4.92827e-05	0.000224236
mmu-miR-369-5p	-2.23061	0.343778	9.83409	34.8836	5.10756e-05	0.000229525
mmu-miR-294	10.7319	-1.93761	6.37632	34.3957	5.40785e-05	0.000240056
mmu-miR-489	-8.13561	5.12439	6.69753	33.8814	5.74805e-05	0.000250624
mmu-miR-185	0.409831	0.872149	16.894	33.8298	5.78362e-05	0.000250624
mmu-miR-30d	1.01936	-0.820005	20.7592	33.3457	6.13053e-05	0.000260212
mmu-miR-29c	1.47947	-0.642282	19.3435	33.3224	6.14786e-05	0.000260212
rno-miR-339-3p	1.42297	-0.118325	15.325	32.5598	6.74934e-05	0.000279656
mmu-miR-98	-9.04901	12.0082	7.07346	32.546	6.76092e-05	0.000279656
mmu-miR-339-3p	0.99953	0.265796	15.8659	32.3642	6.91505e-05	0.000282818
mmu-miR-10a	1.15289	0.245709	21.1075	32.1251	7.12435e-05	0.00028814
rno-miR-532-5p	2.81515	0.889213	14.557	31.9566	7.2765e-05	0.00029106
mmu-miR-29b	0.966916	0.970743	16.5143	30.5172	8.7517e-05	0.000341748
mmu-miR-370	-4.29565	0.316208	10.551	30.4764	8.79851e-05	0.000341748
mmu-miR-384-3p	-1.8207	7.21622	5.23207	30.4532	8.82536e-05	0.000341748
mmu-miR-802	-9.95257	8.18824	5.42352	30.2332	9.08439e-05	0.000348075
mmu-miR-193b	1.27325	-0.892756	24.0913	29.7293	9.71352e-05	0.000368304
mmu-miR-574-3p	-1.25686	-0.0882421	21.678	29.5023	0.000100143	0.000375793
mmu-miR-874	-3.83191	9.44021	3.54241	28.9073	0.000108579	0.000403292
mmu-miR-138	-1.56273	0.584427	17.6254	28.6815	0.000112005	0.000411816
mmu-miR-135a	-9.62656	5.10887	8.05999	28.3535	0.000117221	0.000426685
mmu-miR-434-5p	-1.85261	-0.178373	12.3508	28.2558	0.00011883	0.000428258
mmu-miR-28	-0.791731	0.578227	20.8158	27.8609	0.00012562	0.000447146
mmu-miR-7b	1.48278	0.148357	12.386	27.8101	0.000126527	0.000447146
mmu-miR-676	-0.00199074	-1.3744	19.0641	27.5214	0.000131839	0.000461438
mmu-miR-130a	-1.42631	0.606674	21.0934	25.9434	0.000166179	0.000574678
mmu-miR-494	-1.08697	-1.15943	15.3393	25.8967	0.000167351	0.000574678
mmu-miR-425	1.27872	0.615233	18.4393	25.4923	0.000177937	0.000605319
mmu-miR-365	0.240591	-0.996019	22.6785	25.3693	0.00018132	0.000611115
mmu-miR-411	-1.13193	-0.101757	17.8157	24.8299	0.000197102	0.00065766
mmu-miR-93	-0.211765	0.608509	22.4821	24.7768	0.000198743	0.00065766
mmu-miR-433	-2.68072	0.284722	13.4827	23.9582	0.000226304	0.00073632
mmu-miR-320	-0.456083	-0.732797	23.6296	23.8379	0.000230739	0.00073632
mmu-miR-211	2.13199	11.3414	6.64691	23.8282	0.000231101	0.00073632
mmu-miR-10b	-0.603287	1.25968	19.0742	23.7908	0.000232504	0.00073632
mmu-miR-706	0.160808	-2.87675	12.1784	23.7875	0.000232628	0.00073632
mmu-miR-326	-0.106624	-2.516	13.3794	23.669	0.000237143	0.000744138
mmu-miR-7a	1.56357	0.100275	13.0102	23.4094	0.000247411	0.000769724
mmu-miR-291a-3p	8.47151	-2.5585	4.90605	23.26	0.000253569	0.000776351
mmu-miR-376c	-1.00671	-0.186172	16.0703	23.2543	0.000253807	0.000776351
mmu-miR-199a-3p	-0.141164	-0.627359	20.5129	22.6232	0.000281996	0.000855387
mmu-miR-148b	0.520679	0.522928	14.3852	22.1106	0.000307735	0.000925749
mmu-miR-493	-4.59153	-1.78858	5.0475	21.4462	0.000345502	0.00103084
mmu-miR-193	0.531024	-1.92254	13.8606	20.7695	0.000389929	0.0011496
mmu-miR-491	0.975287	-0.473514	15.8148	20.7456	0.000391621	0.0011496
mmu-miR-544	-6.54833	4.59974	8.03955	20.2491	0.000428894	0.00124894
mmu-miR-107	-1.25095	-0.311592	14.226	19.5417	0.000489775	0.00141491
mmu-miR-379	-1.09253	0.0049812	17.3921	19.0567	0.000537646	0.00153633
mmu-miR-504	0.790293	9.43624	5.11337	19.0319	0.000540248	0.00153633
mmu-miR-30a	0.929697	-0.925425	23.4464	18.5936	0.000588776	0.00166135
mmu-miR-122	4.5647	-1.2914	9.47068	17.9928	0.000664254	0.00185991
mmu-miR-467d	0.746839	-1.53025	12.466	17.9333	0.000672358	0.00186587
mmu-miR-197	2.59824	-2.47055	9.13821	17.9022	0.000676633	0.00186587
mmu-miR-376a	-1.78831	0.657091	12.7075	17.6508	0.000712489	0.00194997
mmu-miR-383	-1.8312	2.78926	8.31196	17.0993	0.000799588	0.00217202
mmu-miR-200c	1.02475	0.499672	24.2485	16.6915	0.000872446	0.00235237
mmu-miR-126-3p	-1.29517	0.995676	23.8189	16.2681	0.0009568	0.00256085
mmu-miR-582-3p	1.39472	-0.83337	12.0481	15.913	0.00103534	0.00275082
mmu-miR-543	-2.59549	1.34794	11.1863	15.6918	0.00108824	0.00287042
mmu-miR-344	-5.80948	-0.0951574	4.47251	15.6475	0.00109921	0.00287852
mmu-miR-680	2.90179	-2.17795	13.2346	15.5381	0.00112692	0.00293
mmu-let-7e	-0.920414	0.922206	25.8229	15.3237	0.00118376	0.00305594
mmu-miR-188-5p	0.800769	0.293076	14.716	15.2735	0.00119754	0.00306975
mmu-miR-672	2.65066	-1.14372	17.6191	15.153	0.00123151	0.00313474
mmu-let-7a	-0.502672	0.735893	22.001	15.0878	0.00125035	0.0031606
mmu-miR-141	0.905478	0.837694	19.7614	14.4064	0.00147004	0.00369032
mmu-miR-872	-0.653754	0.517566	18.9626	13.9245	0.00165423	0.00412423
mmu-miR-709	0.486799	-3.99399	17.0765	13.7944	0.00170866	0.00423098
mmu-miR-337-5p	-0.598235	-0.458689	13.5746	13.3132	0.00193004	0.00472518
mmu-miR-744	-0.475128	-0.0264091	21.1809	13.288	0.00194259	0.00472518
mmu-miR-669a	1.02689	-1.46496	14.7415	13.2788	0.00194719	0.00472518
mmu-miR-467b	0.702954	-1.48717	14.7618	13.1574	0.00200914	0.00484323
mmu-miR-467a	0.56411	-1.33969	15.4633	13.1272	0.00202491	0.00484912
mmu-miR-378	-0.684294	-0.197816	20.0105	12.931	0.00213119	0.00507029
mmu-miR-342-3p	-1.02284	-0.516919	20.8241	12.7784	0.00221853	0.00522848
mmu-miR-181a	0.642792	-0.899998	18.2393	12.765	0.00222641	0.00522848
mmu-miR-298	-3.36067	1.72895	12.8546	12.7139	0.00225679	0.00526585
mmu-miR-126-5p	-1.07723	0.664663	20.2909	12.4896	0.00239615	0.00555541
mmu-miR-214	0.579808	-1.16866	19.1617	12.2196	0.00257809	0.0059394
mmu-miR-32	1.40881	-0.102067	12.1448	11.5987	0.00306463	0.00700186
mmu-miR-674	-0.437279	-0.466654	17.1611	11.5837	0.00307774	0.00700186
mmu-miR-206	-1.22982	2.69667	14.7944	11.4902	0.00316075	0.00714605
mmu-miR-181c	0.524822	-0.786095	14.3037	11.2684	0.00336904	0.00756994
rno-miR-219-1-3p	-4.66235	5.15361	9.85775	11.2122	0.00342442	0.00763532
mmu-miR-410	-1.15235	0.00448522	13.8628	11.1951	0.00344151	0.00763532
mmu-miR-801	-0.265188	-2.31702	21.7581	11.1756	0.00346107	0.00763532
mmu-miR-495	-1.27452	0.285744	14.581	10.9622	0.00368467	0.00807963
rno-miR-196c	-0.295079	-0.519819	16.3883	10.8461	0.00381367	0.00831243
mmu-miR-101a	-0.278236	0.794666	20.3115	10.7172	0.00396336	0.00858729
mmu-let-7f	-0.12115	0.658016	19.8188	10.6072	0.00409697	0.00879663
mmu-miR-710	-1.27746	-1.48828	1.50208	10.598	0.00410831	0.00879663
mmu-miR-685	1.05281	-1.45444	17.2126	10.2575	0.0045593	0.00970518
mmu-miR-295	5.60434	-2.17787	8.44391	10.1832	0.00466559	0.00987368
mmu-miR-19a	0.494207	0.254234	20.5654	10.0585	0.00485081	0.0102063
mmu-miR-129-3p	-7.25057	1.33482	6.93642	9.9411	0.0050334	0.0105154
mmu-miR-582-5p	1.00225	-0.397725	12.521	9.92725	0.0050555	0.0105154
mmu-miR-342-5p	-0.828563	-1.03351	14.7649	9.60347	0.00560733	0.011597
mmu-miR-134	-0.910162	0.728719	13.8981	9.40001	0.0059918	0.0123221
mmu-miR-92a	0.916365	-0.824658	23.8874	9.30026	0.00619199	0.0126623
mmu-miR-9	1.08579	-0.233082	13.5651	9.13985	0.00653131	0.0132816
rno-miR-207	2.37918	-1.56779	11.1495	8.93251	0.00700411	0.0141639
mmu-miR-106b	-0.710461	0.48004	21.3719	8.85319	0.00719595	0.0144248
mmu-miR-682	1.81138	-2.11551	11.7619	8.84651	0.00721239	0.0144248
mmu-miR-702	0.971732	-3.45947	6.0717	8.49177	0.00815547	0.0162218
mmu-miR-466d-3p	0.291432	-2.80463	11.4053	8.38973	0.00845412	0.0167245
mmu-miR-760	-0.739028	-1.12867	15.1572	8.35728	0.00855186	0.0168264
mmu-miR-677	0.153773	2.1764	8.8101	8.30383	0.00871593	0.017057
mmu-miR-331-3p	-0.535222	-0.209311	20.9516	8.13311	0.00926614	0.0180368
mmu-miR-361	0.391871	0.00689805	17.1551	7.75645	0.0106375	0.0205961
mmu-miR-132	-0.692665	0.961778	21.929	7.66057	0.0110253	0.021234
mmu-miR-99b	-0.60506	0.91641	20.6244	7.61678	0.0112082	0.0214725
mmu-miR-423-5p	0.651171	0.128177	16.5265	7.50456	0.0116938	0.0222855
mmu-miR-467c	1.35611	-0.989941	14.9434	7.4861	0.0117761	0.0223256
Y1	0.514757	-1.37507	14.5082	7.33411	0.0124815	0.0235402
mmu-miR-720	0.192328	0.399259	19.9168	7.31042	0.012596	0.0236338
snoRNA202	1.06089	-1.97287	24.9437	7.22767	0.0130062	0.0242777
rno-miR-347	2.47445	-0.113236	11.3294	7.21458	0.0130726	0.0242777
rno-miR-381	-1.4626	-1.65699	9.29025	7.17033	0.0133	0.0245747
mmu-miR-25	0.237685	0.284636	20.2857	7.10307	0.013655	0.0251032
U87	1.37088	-1.91463	18.2798	7.00492	0.014194	0.0259629
mmu-miR-125a-3p	-0.549914	0.593361	16.8442	6.99198	0.014267	0.025966
mmu-let-7d	-0.331729	0.584203	23.4953	6.92262	0.014666	0.0264654
mmu-miR-15b	-0.108961	0.655007	21.4191	6.91907	0.0146869	0.0264654
mmu-miR-183	-0.273305	0.821347	16.2619	6.87274	0.0149614	0.0268274
mmu-miR-329	-5.85913	0.984857	8.56206	6.83701	0.0151775	0.0270815
mmu-miR-330	-1.00983	2.60367	9.68132	6.64195	0.0164264	0.0291668
mmu-miR-27a	-0.671849	0.569793	21.4673	6.62003	0.0165744	0.0291858
mmu-miR-190b	0.61859	0.169954	12.7577	6.61008	0.0166422	0.0291858
mmu-miR-139-5p	-0.780779	0.325487	19.8937	6.60489	0.0166776	0.0291858
mmu-miR-296-5p	-0.768628	0.428854	17.2041	6.57737	0.0168672	0.0293764
mmu-miR-484	-0.492489	0.331495	24.6643	6.35507	0.018499	0.032065
snoRNA135	0.638968	0.239646	22.1701	6.33676	0.0186418	0.0321592
mmu-miR-323-3p	-2.8737	0.904195	5.31025	6.2184	0.0195979	0.0336492
mmu-miR-293	6.70034	-2.87749	6.14157	6.13878	0.0202749	0.0346481
Y1	0.299819	-1.53846	15.0285	6.12469	0.0203976	0.0346949
mmu-miR-671-3p	0.813523	-0.40511	16.5458	6.06068	0.0209667	0.0354971
mmu-miR-186	-0.272612	0.363697	20.6836	5.94944	0.0220024	0.0370781
mmu-miR-26a	-0.33575	-0.381773	25.6454	5.79928	0.0235013	0.0394215
rno-miR-20b-5p	-1.31787	0.154358	9.94265	5.76754	0.0238338	0.0397959
mmu-miR-540-5p	-2.63099	0.282474	4.04829	5.64727	0.0251471	0.0417971
mmu-miR-124	0.0727218	-3.76534	8.92128	5.61686	0.0254931	0.0421795
mmu-miR-149	-4.52247	4.5421	8.24217	5.26039	0.0300139	0.0494347
