# Supplementary material for: Integration of microRNA signatures of distinct mammary epithelial cell types with their gene expression and epigenetic portraits
Source: Breast Cancer Res. 2015 Jun 18;17(1):85. doi: 10.1186/s13058-015-0585-0 (PMC4497411; doi:10.1186/s13058-015-0585-0)
Supplement: Additional file 4: Table S4. — miRNAs that are differentially expressed between the human mammary epithelial subsets: MaSC/basal (MS), luminal progenitor (LP) and mature luminal (ML). Differential expression was assessed using a moderated analysis of variance (ANOVA) F-test for each miRNA between the three populations. The Table shows log2 fold changes for LP versus MS and for ML versus LP. All miRNAs with FDR <0.05 are shown. [file 13058_2015_585_MOESM4_ESM.xlsx]

## Sheet: Human-MSvsLPvsML
Supplementary Table 4
Differentially expressed miRNAs between the human mammary epithelial subsets: MaSC/basal (MS), luminal progenitor (LP) and mature luminal (ML)
Name	LPvsMS	MLvsLP	AveExpr	F	PValue	FDR
hsa-miR-375	4.32902	1.71633	18.9546	328.836	7.15756e-13	2.90597e-10
hsa-miR-204	-5.77405	-2.23932	16.8654	247	5.4913e-12	1.08675e-09
hsa-miR-125b	-4.17164	-1.51626	21.8248	234.105	8.03015e-12	1.08675e-09
hsa-miR-100	-4.03334	-1.48173	20.2488	202.458	2.24086e-11	2.27447e-09
hsa-miR-99a	-3.73054	-1.51633	19.9449	152.207	1.65591e-10	1.3446e-08
hsa-miR-203	3.9215	0.431199	18.2351	146.079	2.20437e-10	1.49162e-08
hsa-miR-495	-4.59684	-1.13311	13.9623	133.019	4.22221e-10	2.44888e-08
hsa-miR-183	4.43352	1.23147	11.5984	111.563	1.41859e-09	6.88846e-08
hsa-miR-190b	3.22803	3.04839	13.6158	106.007	2.01233e-09	6.88846e-08
hsa-miR-182	4.1999	1.38392	12.4725	105.936	2.02154e-09	6.88846e-08
hsa-miR-145	-6.59763	-0.334578	23.8211	105.835	2.03472e-09	6.88846e-08
hsa-miR-127-3p	-4.34786	-0.894663	15.8111	105.825	2.036e-09	6.88846e-08
hsa-miR-328	-3.17432	0.249292	19.4248	99.4514	3.10969e-09	9.71181e-08
hsa-let-7c	-2.58609	-1.16157	19.4829	97.9257	3.45441e-09	9.76806e-08
hsa-miR-152	-3.46733	-0.723401	16.8414	96.9	3.71056e-09	9.76806e-08
hsa-miR-149	-5.38987	-0.450855	16.9917	96.3769	3.84948e-09	9.76806e-08
hsa-miR-429	3.73756	-0.19299	16.1479	88.134	7.04945e-09	1.68358e-07
hsa-miR-200a	3.25807	-0.273015	18.6588	87.0839	7.64269e-09	1.72385e-07
hsa-miR-143	-5.88233	-0.0706111	19.582	84.7106	9.20487e-09	1.96694e-07
hsa-miR-320	-1.97893	-0.178574	21.6408	77.603	1.65576e-08	3.36119e-07
hsa-miR-9	-4.37802	-1.98773	16.0803	75.7648	1.94276e-08	3.73063e-07
hsa-miR-376a	-3.9607	-1.45757	12.6807	75.314	2.02152e-08	3.73063e-07
hsa-miR-96	3.9513	1.26892	11.9439	74.3463	2.20317e-08	3.88907e-07
hsa-miR-518d-5p	-7.16179	-0.00757544	2.57083	69.8655	3.32711e-08	5.50122e-07
hsa-miR-370	-8.5319	-0.480293	6.94406	69.6758	3.38745e-08	5.50122e-07
hsa-miR-193a-5p	1.50213	0.461396	19.0979	60.9666	8.1412e-08	1.27128e-06
hsa-miR-526b	-6.98209	-0.00550094	2.50889	59.9902	9.04436e-08	1.36e-06
hsa-miR-27b	-3.52149	-0.170383	17.7016	59.0321	1.00429e-07	1.45621e-06
hsa-miR-485-3p	-3.84997	-0.689713	13.2217	57.2403	1.22661e-07	1.71726e-06
hsa-miR-195	-2.41897	-0.979433	22.0081	56.6337	1.31419e-07	1.77854e-06
hsa-miR-512-5p	-7.72392	-1.09737	3.34778	55.0355	1.58106e-07	2.07068e-06
hsa-miR-296-5p	-0.88131	-1.28136	16.3736	54.4693	1.69e-07	2.14419e-06
hsa-miR-130a	-3.61521	-1.33873	18.0634	54.169	1.75123e-07	2.15455e-06
hsa-miR-492	9.35578	0.440744	5.65178	53.1093	1.98838e-07	2.35912e-06
hsa-miR-205	-3.92485	-1.0771	21.1008	52.923	2.03373e-07	2.35912e-06
hsa-miR-200b	2.24355	-0.114649	20.8165	52.0107	2.27355e-07	2.54293e-06
hsa-miR-193b	1.93802	0.477797	20.2552	51.8556	2.31745e-07	2.54293e-06
hsa-miR-365	1.80948	0.331658	19.6359	50.3406	2.80088e-07	2.99252e-06
hsa-miR-489	4.16895	3.18776	13.1446	49.2223	3.23169e-07	3.36427e-06
hsa-miR-31	-3.80021	-2.10081	19.8279	47.9155	3.83373e-07	3.89123e-06
hsa-miR-92a	-0.900522	-1.04164	22.4884	46.4325	4.67697e-07	4.63134e-06
hsa-miR-146a	4.19061	-3.28515	19.3391	45.6949	5.17376e-07	5.0013e-06
hsa-miR-497	-1.9424	-0.913286	17.8517	45.1335	5.59215e-07	5.26785e-06
hsa-miR-30c	-1.79718	0.156486	23.5379	44.9853	5.709e-07	5.26785e-06
hsa-miR-23b	-5.02047	1.01251	15.5077	44.5867	6.0371e-07	5.44681e-06
hsa-miR-24	-1.5834	-0.749061	23.4407	43.6237	6.92219e-07	6.10959e-06
hsa-miR-146b-5p	-2.7837	-1.37225	20.0241	42.9209	7.66157e-07	6.61829e-06
hsa-miR-222	-1.66043	-2.497	22.6725	41.3857	9.61126e-07	8.12953e-06
hsa-miR-27a	-1.71901	-0.349194	19.7953	40.5817	1.08542e-06	8.99347e-06
hsa-miR-382	-8.69421	-0.983765	8.86356	40.2861	1.13563e-06	9.22128e-06
hsa-miR-26a	-2.07138	0.191234	23.0386	39.4778	1.28698e-06	1.02454e-05
hsa-miR-411	-3.87942	-1.11254	12.6062	36.5922	2.04883e-06	1.59966e-05
hsa-miR-34c-5p	-5.34404	-2.53336	10.8274	34.4305	2.96265e-06	2.2695e-05
hsa-miR-29a	-1.96944	0.299206	21.6528	32.8818	3.90498e-06	2.93596e-05
hsa-miR-455-5p	2.74383	-1.07941	15.594	32.7676	3.98702e-06	2.94315e-05
hsa-miR-525-3p	-5.9106	-1.83357	3.23567	32.1863	4.43604e-06	3.13868e-05
hsa-miR-221	-2.58007	-2.74426	17.3983	32.1774	4.4433e-06	3.13868e-05
hsa-miR-335	-1.50193	-1.05753	19.0332	32.0468	4.55218e-06	3.13868e-05
hsa-miR-520h	-7.18922	-0.389873	3.89706	32.0362	4.56113e-06	3.13868e-05
hsa-miR-944	-6.61554	-1.81933	8.80972	31.9457	4.63847e-06	3.1387e-05
hsa-miR-342-3p	-0.909931	1.85884	20.3832	31.7718	4.79136e-06	3.18901e-05
hsa-miR-543	-7.58484	-1.77539	9.96317	31.168	5.36853e-06	3.51552e-05
hsa-miR-433	-6.20771	-1.58435	9.75572	30.8597	5.69349e-06	3.66914e-05
hsa-miR-147b	6.39518	-0.71945	7.02244	30.2798	6.3671e-06	4.03913e-05
hsa-miR-516b	-9.07575	-0.686597	4.43411	30.0184	6.70009e-06	4.13566e-05
hsa-let-7e	-1.57067	0.0569343	23.9952	30.0009	6.72299e-06	4.13566e-05
hsa-miR-517a	-4.42492	-3.84484	9.29861	29.338	7.66361e-06	4.64392e-05
hsa-miR-409-3p	-4.45855	-2.02331	12.4512	28.7668	8.5954e-06	5.06448e-05
hsa-miR-493	-6.61606	-2.32409	6.55972	28.7601	8.60713e-06	5.06448e-05
hsa-let-7b	-1.54522	0.353655	22.8218	28.5642	8.95651e-06	5.19478e-05
hsa-miR-361-5p	-2.09291	0.526207	15.9244	28.444	9.17877e-06	5.2487e-05
hsa-miR-512-3p	-4.24585	-4.81653	10.65	27.4989	1.11626e-05	6.29447e-05
hsa-miR-181a	-1.20697	-0.755066	17.1368	27.0145	1.23658e-05	6.87743e-05
hsa-miR-30b	-1.28967	-0.205497	23.4999	26.9202	1.26168e-05	6.9222e-05
hsa-miR-656	-6.52829	0.109247	7.81256	26.724	1.31578e-05	7.12275e-05
hsa-miR-26b	-1.67917	0.347626	20.503	26.3153	1.43719e-05	7.67763e-05
hsa-let-7d	-1.42594	0.0411979	20.5837	26.0248	1.53123e-05	7.98539e-05
hsa-miR-758	-6.54855	-0.381315	6.73122	26.0161	1.53414e-05	7.98539e-05
hsa-miR-132	-1.91819	-0.399363	19.508	25.6094	1.67812e-05	8.62425e-05
hsa-miR-138	-4.58659	-2.45209	13.6317	25.3186	1.79046e-05	9.0866e-05
hsa-miR-934	9.07552	-4.0666	6.65122	24.8543	1.9881e-05	9.96503e-05
hsa-miR-135b	-0.359612	-2.17916	16.5262	24.0659	2.38323e-05	0.000117999
hsa-miR-515-5p	-6.34405	-1.51638	4.4165	23.7922	2.54071e-05	0.00012428
hsa-miR-130b	-1.10497	-0.739613	14.9069	23.5157	2.71202e-05	0.000131081
hsa-miR-432	-4.75955	-1.8771	9.27333	23.2571	2.88412e-05	0.000137759
hsa-miR-129-3p	-6.70984	0.357005	8.21889	23.167	2.94698e-05	0.000139125
hsa-miR-99b	-1.4427	0.0518758	18.2664	22.6295	3.35601e-05	0.000156614
hsa-miR-518a-3p	-4.03246	-2.71038	3.20633	22.3661	3.57979e-05	0.000165159
hsa-miR-518e	-6.45767	-1.83667	5.01744	22.3095	3.63014e-05	0.0001656
hsa-miR-224	3.10448	-1.8301	15.8013	21.5694	4.36718e-05	0.000197008
hsa-miR-622	5.51266	0.249893	8.17556	21.449	4.50246e-05	0.000200879
hsa-miR-521	-3.98329	-0.115363	1.73028	21.3499	4.61745e-05	0.00020377
hsa-miR-539	-3.9694	0.982965	12.0362	20.9427	5.1263e-05	0.000223793
hsa-miR-134	-5.49345	-0.0990156	8.796	20.497	5.75772e-05	0.000248684
hsa-miR-369-5p	-5.5558	-1.78076	5.50978	20.4123	5.8874e-05	0.000251609
hsa-miR-101	-1.46064	-0.181304	16.1223	20.2202	6.19421e-05	0.000261963
hsa-let-7a	-1.4779	0.124299	21.6349	20.0818	6.42643e-05	0.000268983
hsa-miR-146b-3p	-1.86707	-1.2007	12.1248	19.9224	6.70646e-05	0.000277839
hsa-miR-379	-6.20314	-1.83728	11.0831	19.8119	6.90852e-05	0.000281023
hsa-miR-889	-7.47452	0.677188	6.12572	19.8048	6.92176e-05	0.000281023
hsa-miR-517b	-7.58541	-0.277745	4.30139	18.8492	8.99604e-05	0.000361623
hsa-miR-520a-5p	-3.18149	-3.39514	3.36011	18.4393	0.00010096	0.000401859
hsa-miR-211	-4.68432	-2.76052	4.52561	18.3223	0.000104377	0.000411428
hsa-miR-520g	-5.48584	-0.0959514	3.03106	18.2658	0.000106073	0.000412666
hsa-miR-140-5p	-1.65569	0.7123	17.8442	18.2444	0.000106724	0.000412666
hsa-miR-329	-5.76386	0.0627106	4.221	17.972	0.000115413	0.000442054
hsa-miR-766	0.147828	3.32629	12.5218	17.9238	0.000117033	0.000444071
hsa-miR-197	-1.10881	-0.201203	17.1147	17.8212	0.000120568	0.000450124
hsa-miR-517c	-3.98528	-2.81396	9.02789	17.8133	0.000120846	0.000450124
hsa-miR-324-5p	-1.33782	0.2941	15.5655	16.9133	0.000157749	0.000582237
hsa-miR-410	-4.20681	-1.62957	9.48517	16.6781	0.000169406	0.000619631
hsa-miR-20a	-0.435456	-1.06108	22.9692	16.3266	0.000188697	0.000684028
hsa-miR-19b	-0.358705	-0.996064	23.0277	16.1293	0.000200608	0.000715638
hsa-miR-378	2.16258	-1.70649	15.0844	16.124	0.000200943	0.000715638
hsa-miR-29c	-1.51903	0.571165	18.1387	15.7542	0.000225707	0.000796844
hsa-miR-519c-3p	-4.72838	-1.05986	2.72283	15.4788	0.000246402	0.000861455
hsa-miR-192	-0.239872	1.6675	15.0037	15.4555	0.000248252	0.000861455
hsa-miR-106a	-0.280024	-1.00995	22.4359	15.4031	0.000252465	0.00086865
hsa-miR-519d	-7.25067	0.181346	6.66072	15.2294	0.000267034	0.000911057
hsa-miR-518b	-6.49488	-0.755579	5.42933	15.1752	0.000271766	0.000913549
hsa-miR-18a	0.213916	-1.70743	16.658	15.1688	0.000272334	0.000913549
hsa-miR-518f	-3.71572	-3.00939	7.32239	15.1443	0.000274515	0.000913549
hsa-miR-770-5p	-5.15648	1.61715	5.40456	14.9097	0.00029641	0.00097495
hsa-miR-425	1.25306	0.53953	15.2192	14.8958	0.000297768	0.00097495
hsa-miR-455-3p	1.7839	-0.669196	16.0593	14.324	0.000360285	0.0011702
hsa-miR-520c-3p	-2.6649	-0.746833	8.00428	13.9869	0.000404082	0.00130204
hsa-miR-524-3p	-4.78979	0.809174	3.92633	13.8215	0.000427763	0.00136749
hsa-let-7f	-1.0523	-0.410437	17.7219	13.7567	0.000437466	0.00138759
hsa-miR-654-3p	-5.8773	-1.16901	7.03628	13.5482	0.000470444	0.00148062
hsa-miR-193a-3p	3.14248	0.603248	10.4434	13.4838	0.000481191	0.0015028
hsa-miR-653	4.5649	2.78717	3.79206	13.3907	0.000497228	0.00153886
hsa-miR-340	1.39176	0.0198052	15.1521	13.3731	0.000500319	0.00153886
hsa-miR-17	-0.301079	-0.980335	22.3766	13.3	0.000513439	0.00156734
hsa-miR-519a	-4.46384	-3.35543	7.96406	13.1818	0.00053547	0.00162239
hsa-miR-565	-1.11848	-0.136464	18.4769	12.8778	0.000597258	0.0017962
hsa-miR-487b	-3.87554	-2.16074	9.32633	12.8474	0.000603859	0.0018027
hsa-miR-551b	-6.87342	-0.0276158	5.47656	12.7465	0.000626403	0.00185635
hsa-miR-199a-3p	-2.0679	-0.118303	16.9734	12.5674	0.000668827	0.00196771
hsa-miR-23a	-1.08017	-1.18179	13.5637	12.4569	0.000696649	0.00203482
hsa-miR-625	0.0259799	1.56127	12.3263	12.3542	0.000723669	0.00209864
hsa-miR-574-3p	-1.14225	0.717615	20.2293	11.9641	0.000837728	0.00241218
hsa-miR-423-5p	-0.722305	-0.252818	16.3821	11.6413	0.000947758	0.0026993
hsa-miR-494	-2.16102	-0.0788489	12.6824	11.6332	0.00095074	0.0026993
hsa-miR-409-5p	-4.79926	-0.276886	5.75017	11.5082	0.000997838	0.00281335
hsa-miR-299-5p	-5.62138	-0.0716555	3.62311	11.3832	0.00104763	0.00291339
hsa-miR-32	2.48555	0.450946	10.2294	11.3831	0.00104767	0.00291339
hsa-miR-532-3p	1.20258	-0.785445	15.7487	11.3366	0.00106691	0.0029467
hsa-miR-194	-0.399598	1.52877	14.9648	11.1615	0.00114303	0.0031356
hsa-miR-374b	-1.06169	-0.134829	19.5263	11.0429	0.00119814	0.00326473
hsa-miR-519b-3p	-4.30918	-1.58813	6.14789	10.8518	0.00129332	0.00348452
hsa-miR-422a	2.1393	-0.964351	10.9177	10.8467	0.00129597	0.00348452
hsa-miR-337-5p	-3.13072	-1.84625	8.37522	10.6972	0.00137669	0.00367624
hsa-miR-28-3p	-1.08281	0.565374	19.1255	10.6694	0.00139235	0.00367624
hsa-miR-20b	-0.208789	-0.991621	18.6564	10.6657	0.00139443	0.00367624
hsa-miR-592	-5.54224	3.76177	8.1745	10.2135	0.00167971	0.00439977
hsa-miR-337-3p	-4.66085	-1.19319	4.39233	10.1391	0.00173275	0.0045096
hsa-miR-629	1.01658	0.841471	11.3402	10.0753	0.00177972	0.00460233
hsa-miR-522	-4.43994	-1.9153	6.87661	10.0112	0.00182844	0.0046984
hsa-miR-655	-4.90493	-0.272251	9.6885	9.95868	0.00186944	0.00477353
hsa-miR-154	-5.92183	0.0194914	3.52578	9.93775	0.00188607	0.00478591
hsa-miR-185	0.934773	0.665031	12.6852	9.71445	0.00207447	0.00523127
has-miR-155	4.25431	-3.5667	2.00206	9.39773	0.00237954	0.00596354
hsa-miR-525-5p	-3.23459	-1.39161	2.26639	9.11452	0.00269613	0.0067155
hsa-miR-98	1.51766	-2.05489	12.1386	8.88364	0.00298992	0.00736893
hsa-miR-190	1.67702	-0.872625	13.6834	8.88005	0.00299476	0.00736893
hsa-miR-383	8.74172	-5.45358	11.7566	8.84597	0.00304123	0.0074382
hsa-miR-523	-5.66138	1.79817	4.59961	8.73584	0.00319708	0.00777255
hsa-miR-135a	-1.10057	1.86396	16.1932	8.62937	0.00335644	0.00805886
hsa-miR-515-3p	-5.02839	-1.9738	5.03217	8.62675	0.00336048	0.00805886
hsa-miR-301a	-0.774619	-0.684202	14.5554	8.61773	0.0033744	0.00805886
hsa-miR-541	-5.23222	0.906299	2.92172	8.56964	0.00344978	0.00819071
hsa-miR-10a	0.647194	1.11856	16.7897	8.07175	0.00435385	0.0102771
hsa-miR-338-3p	-4.94447	2.5568	7.71728	7.8777	0.00477704	0.0111925
hsa-miR-520a-3p	-3.55089	-0.802069	2.02883	7.86913	0.00479679	0.0111925
hsa-miR-520f	-4.52378	0.738698	2.58672	7.85026	0.0048406	0.0112046
hsa-miR-19a	-0.110163	-1.04324	18.1546	7.84317	0.00485715	0.0112046
hsa-miR-30d	-0.945006	-0.316409	18.3541	7.81699	0.00491891	0.0112829
hsa-miR-103	-0.904878	0.489776	17.9753	7.33502	0.00623186	0.0141382
hsa-miR-21	0.35536	0.753894	22.1589	7.32989	0.00624784	0.0141382
hsa-miR-148b	0.922946	0.0648374	13.6841	7.32338	0.00626816	0.0141382
hsa-miR-579	1.56566	-1.24756	11.646	7.29856	0.00634641	0.0142356
hsa-miR-331-3p	-0.858508	0.581912	19.5063	7.06761	0.00713007	0.0159055
hsa-miR-34a	-0.740347	-0.219235	19.4213	6.96295	0.00752104	0.016686
hsa-miR-942	3.33076	-1.70664	10.054	6.89917	0.00777123	0.0171474
hsa-miR-345	1.04073	-0.179208	16.5162	6.70546	0.00859108	0.0188539
hsa-miR-374a	-0.914871	-0.155219	18.8236	6.62375	0.00896609	0.0195334
hsa-miR-502-3p	1.37794	-0.557957	11.634	6.6172	0.00899691	0.0195334
hsa-miR-191	-0.321301	0.741958	21.9424	6.44846	0.00983503	0.0212395
hsa-miR-33b	0.146018	3.04834	2.70439	6.33731	0.0104356	0.0224172
hsa-let-7g	-0.464709	-0.326416	20.0219	6.22889	0.0110618	0.0236374
hsa-miR-660	0.983892	-0.842062	15.7178	6.21459	0.0111476	0.023696
hsa-miR-7	1.4264	0.386682	11.5546	6.20401	0.0112115	0.0237077
hsa-miR-885-5p	1.98601	-0.74547	13.3821	6.06865	0.0120673	0.025385
hsa-miR-504	-2.05202	1.60787	11.8252	6.04246	0.0122413	0.0256184
hsa-miR-326	-3.94557	0.563857	3.25144	5.89118	0.0133041	0.0276999
hsa-miR-18b	1.29094	-3.67502	11.0694	5.70927	0.0147237	0.0304992
hsa-miR-30a	-0.894184	0.253015	21.8489	5.60365	0.0156267	0.0320839
hsa-miR-935	-4.75696	1.56924	2.39294	5.60138	0.0156469	0.0320839
hsa-miR-198	0.44382	-2.09593	9.67739	5.21431	0.0195442	0.0398742
hsa-miR-605	-4.03092	1.12882	4.35	5.1852	0.0198793	0.0403551
hsa-miR-520b	-1.97209	-0.644388	2.39872	5.11027	0.0207726	0.0419585
hsa-miR-324-3p	-0.749571	0.193335	14.9977	5.04136	0.0216344	0.043483
hsa-miR-125a-5p	-0.680587	0.0997682	17.5803	5.02287	0.0218726	0.0437453
hsa-miR-206	-2.14369	-1.00722	9.62761	4.92314	0.0232096	0.0461917
hsa-miR-452	2.69816	-3.7406	12.0998	4.90361	0.0234822	0.0465062
hsa-miR-214	-1.55615	-0.273701	15.3562	4.86156	0.0240814	0.0473151
hsa-miR-654-5p	-4.21862	0.0203354	2.79156	4.85864	0.0241237	0.0473151
hsa-miR-181c	1.05621	-1.51855	11.7964	4.80648	0.024893	0.048397
hsa-miR-187	2.00669	-5.11536	10.1633	4.8051	0.0249137	0.048397
