# Supplementary material for: Integration of microRNA signatures of distinct mammary epithelial cell types with their gene expression and epigenetic portraits
Source: Breast Cancer Res. 2015 Jun 18;17(1):85. doi: 10.1186/s13058-015-0585-0 (PMC4497411; doi:10.1186/s13058-015-0585-0)
Supplement: Additional file 5: Table S5. — miRNAs that are differentially expressed in the mouse MaSC/basal (MS) subset compared to the total luminal compartment (LP + ML). Differential expression was assessed using a moderated t-test for each miRNA. The Table shows log2 fold changes for MS versus average luminal. All miRNAs with FDR <0.05 are shown. [file 13058_2015_585_MOESM5_ESM.xlsx]

## Sheet: Mouse-MSvsL
Supplementary Table 5
Differentially expressed miRNAs between the mouse mammary epithelial subsets: MaSC/basal (MS) and total luminal compartment (LP + ML)
Name	MSvsLuminal	AveExpr	t	PValue	FDR
mmu-miR-143	6.09091	21.9264	38.4678	1.80968e-11	3.37305e-09
mmu-miR-145	5.60577	25.2797	38.3676	1.85332e-11	3.37305e-09
mmu-miR-125b-5p	4.05839	23.554	34.7602	4.566e-11	4.71277e-09
mmu-miR-34b-3p	6.59971	17.0552	34.2837	5.17887e-11	4.71277e-09
rno-miR-1	5.403	16.1888	28.8006	2.53415e-10	1.78618e-08
mmu-miR-184	-5.30548	20.4913	-28.1424	3.12725e-10	1.78618e-08
mmu-miR-34c	8.83482	12.5663	27.8533	3.43497e-10	1.78618e-08
mmu-miR-133a	6.16871	18.1793	26.7309	4.99174e-10	2.27124e-08
mmu-miR-592	-5.37801	16.1138	-25.7345	7.04747e-10	2.85031e-08
mmu-miR-204	7.17467	20.291	25.4318	7.84602e-10	2.85595e-08
mmu-miR-218	4.47927	20.1328	25.0268	9.07581e-10	3.00327e-08
mmu-miR-210	-3.19882	19.7106	-23.4353	1.6459e-09	4.99258e-08
mmu-miR-148a	-3.56835	20.9287	-22.826	2.08886e-09	5.8488e-08
mmu-miR-203	-2.72813	20.8748	-21.1845	4.09891e-09	1.06572e-07
mmu-miR-375	-5.37996	16.265	-20.4905	5.53461e-09	1.34307e-07
mmu-miR-221	2.58142	20.323	20.042	6.75533e-09	1.53684e-07
mmu-miR-34a	-4.22064	18.8947	-19.8524	7.35869e-09	1.57563e-07
mmu-miR-135b	5.37296	13.258	18.5756	1.33726e-08	2.70423e-07
mmu-miR-100	2.91896	21.6361	17.7883	1.9714e-08	3.77678e-07
mmu-miR-222	3.04965	24.7449	17.5282	2.24915e-08	4.09345e-07
mmu-miR-301b	2.01673	20.6351	17.2331	2.61795e-08	4.53778e-07
mmu-miR-497	1.64744	21.2057	16.6037	3.64956e-08	6.03836e-07
mmu-miR-146a	2.6775	20.516	16.4525	3.95974e-08	6.03847e-07
mmu-miR-542-5p	-4.35198	12.3548	-16.4424	3.98141e-08	6.03847e-07
mmu-miR-99a	2.62947	21.7889	16.2021	4.53936e-08	6.49414e-07
mmu-miR-133b	6.17069	13.6484	16.1346	4.7113e-08	6.49414e-07
mmu-miR-1	5.20206	14.9325	16.0944	4.81708e-08	6.49414e-07
mmu-miR-450a-5p	-3.15621	13.8727	-15.7405	5.87075e-08	7.63198e-07
mmu-miR-322	-3.63054	19.1766	-15.4809	6.80553e-08	8.54212e-07
mmu-miR-503	-5.17626	15.3769	-15.3598	7.29689e-08	8.85356e-07
mmu-miR-224	2.71722	15.827	14.9494	9.27756e-08	1.06764e-06
mmu-miR-455	2.89469	15.2285	14.8463	9.86355e-08	1.06764e-06
mmu-miR-335-5p	2.61667	16.7006	14.8395	9.90381e-08	1.06764e-06
mmu-miR-532-3p	-1.88366	19.0588	-14.8279	9.97243e-08	1.06764e-06
mmu-miR-140	1.69732	22.0584	14.5557	1.17494e-07	1.22193e-06
mmu-miR-301a	1.98381	20.3785	13.7519	1.93916e-07	1.96071e-06
mmu-miR-187	-2.35963	17.0765	-13.3932	2.44635e-07	2.40668e-06
mmu-miR-382	4.66083	11.3033	12.9165	3.36131e-07	3.21978e-06
mmu-miR-195	1.82095	25.0663	12.6215	4.11359e-07	3.83935e-06
mmu-miR-125b-3p	7.86742	11.8896	12.4159	4.7475e-07	4.28712e-06
mmu-miR-351	-5.3268	13.9712	-12.3917	4.8289e-07	4.28712e-06
rno-miR-351	-3.9709	15.0163	-11.5136	9.14035e-07	7.92164e-06
mmu-miR-338-3p	3.42023	11.2208	11.3343	1.04681e-06	8.86134e-06
mmu-miR-350	1.38651	14.8861	11.2618	1.10632e-06	9.15227e-06
mmu-miR-340-3p	-1.08804	17.4456	-10.9079	1.45624e-06	1.17794e-05
mmu-miR-23b	1.92146	18.8719	10.6993	1.71849e-06	1.35985e-05
mmu-miR-431	7.8166	8.409	10.5442	1.94728e-06	1.50811e-05
mmu-miR-27b	1.72844	20.7776	10.503	2.0135e-06	1.5269e-05
mmu-miR-205	4.65456	19.1402	10.4352	2.12807e-06	1.58085e-05
mmu-let-7i	1.57036	22.3567	10.2339	2.5124e-06	1.82903e-05
mmu-miR-362-3p	-2.13695	14.5208	-10.0647	2.89506e-06	2.06628e-05
mmu-miR-501-3p	-2.78817	15.3977	-9.88264	3.37986e-06	2.3659e-05
rno-miR-224	2.36964	14.8358	9.81113	3.59411e-06	2.46841e-05
mmu-miR-339-5p	-2.15522	15.8562	-9.68064	4.02465e-06	2.71292e-05
mmu-miR-151-3p	-1.31077	18.3866	-9.5303	4.59229e-06	3.03926e-05
mmu-miR-409-3p	1.59278	16.5118	9.49286	4.74697e-06	3.08553e-05
mmu-miR-340-5p	-1.56896	18.1407	-9.44183	4.96711e-06	3.17198e-05
mmu-miR-434-3p	1.78449	16.311	9.3329	5.4755e-06	3.43635e-05
rno-miR-450a	-4.35738	10.7863	-9.30746	5.60229e-06	3.45633e-05
mmu-miR-127	1.69345	19.2183	8.91909	7.99831e-06	4.85231e-05
mmu-miR-136	1.49665	14.3927	8.78794	9.04597e-06	5.39792e-05
mmu-miR-324-5p	1.39895	17.3272	8.69845	9.84709e-06	5.72691e-05
mmu-miR-500	-2.3984	14.8818	-8.69155	9.91196e-06	5.72691e-05
mmu-miR-192	-0.890455	18.5951	-8.63508	1.04612e-05	5.94983e-05
mmu-miR-598	3.72999	7.88032	8.61187	1.06967e-05	5.99014e-05
mmu-miR-24	1.67936	26.9859	8.56788	1.11589e-05	6.15432e-05
mmu-miR-335-3p	2.29799	15.0103	8.46787	1.22934e-05	6.67883e-05
mmu-miR-15a	-1.24089	17.7886	-8.36065	1.3652e-05	7.21711e-05
rno-miR-219-2-3p	-2.78574	1.72131	-8.34794	1.38237e-05	7.21711e-05
mmu-miR-324-3p	0.937586	17.1566	8.33026	1.40663e-05	7.21711e-05
mmu-miR-542-3p	-4.10881	11.8517	-8.32947	1.40773e-05	7.21711e-05
mmu-miR-369-5p	2.05872	9.83409	8.26668	1.49788e-05	7.5726e-05
mmu-miR-294	-9.76308	6.37632	-8.1742	1.64236e-05	8.18928e-05
rno-miR-339-3p	-1.36381	15.325	-8.04699	1.86664e-05	9.18185e-05
mmu-miR-155	1.77868	18.9217	7.96561	2.02762e-05	9.84071e-05
mmu-miR-292-3p	-4.87719	10.8055	-7.92826	2.10653e-05	0.000100892
mmu-miR-10a	-1.27575	21.1075	-7.9064	2.15428e-05	0.000101839
mmu-miR-339-3p	-1.13243	15.8659	-7.88417	2.20405e-05	0.000102856
mmu-miR-128a	-1.00164	15.3744	-7.79274	2.42239e-05	0.00011026
mmu-miR-370	4.13755	10.551	7.79019	2.42882e-05	0.00011026
rno-miR-532-5p	-3.25976	14.557	-7.78042	2.45359e-05	0.00011026
mmu-miR-574-3p	1.30098	21.678	7.66822	2.75872e-05	0.00012246
mmu-miR-434-5p	1.94179	12.3508	7.49375	3.31895e-05	0.000145554
mmu-miR-7b	-1.55696	12.386	-7.43263	3.5437e-05	0.000153561
mmu-miR-29c	-1.15833	19.3435	-7.35911	3.83638e-05	0.000164287
mmu-miR-138	1.27052	17.6254	7.0361	5.47523e-05	0.000231296
mmu-miR-411	1.18281	17.8157	7.02749	5.52823e-05	0.000231296
mmu-miR-433	2.53836	13.4827	6.88974	6.45778e-05	0.000267117
mmu-miR-7a	-1.6137	13.0102	-6.83254	6.89276e-05	0.000281906
mmu-miR-425	-1.58634	18.4393	-6.76876	7.41577e-05	0.000299183
mmu-miR-29b	-1.45229	16.5143	-6.76132	7.47958e-05	0.000299183
mmu-miR-376c	1.0998	16.0703	6.7476	7.59876e-05	0.000300647
mmu-miR-152	0.968704	22.5349	6.56771	9.36842e-05	0.000366678
mmu-miR-130a	1.12298	21.0934	6.52448	9.85769e-05	0.000380492
mmu-miR-291a-3p	-7.19226	4.90605	-6.51825	9.93042e-05	0.000380492
mmu-miR-489	5.57341	6.69753	6.43972	0.000108994	0.00041327
mmu-miR-194	-0.733979	18.0161	-6.39572	0.00011487	0.00043106
mmu-miR-135a	7.07212	8.05999	6.38401	0.000116492	0.000432685
mmu-miR-493	5.48582	5.0475	6.3028	0.000128443	0.000472255
mmu-miR-379	1.09004	17.3921	6.17356	0.000150302	0.0005471
mmu-miR-494	1.66669	15.3393	6.16449	0.00015198	0.00054773
mmu-miR-107	1.40675	14.226	6.13973	0.00015667	0.000556462
mmu-miR-185	-0.845905	16.894	-6.13563	0.00015746	0.000556462
mmu-miR-122	-3.919	9.47068	-5.76851	0.00024947	0.000873144
mmu-miR-148b	-0.782143	14.3852	-5.75485	0.000253866	0.000880069
mmu-miR-193b	-0.826868	24.0913	-5.63234	0.000297262	0.00101238
mmu-miR-491	-0.73853	15.8148	-5.63148	0.000297594	0.00101238
mmu-miR-344	5.85706	4.47251	5.59364	0.000312593	0.00105355
mmu-miR-376a	1.45976	12.7075	5.53576	0.000337136	0.00112585
mmu-miR-200c	-1.27458	24.2485	-5.47108	0.00036705	0.00121074
mmu-miR-320	0.822481	23.6296	5.46664	0.00036921	0.00121074
mmu-miR-188-5p	-0.947307	14.716	-5.33864	0.000437646	0.00142235
mmu-miR-30d	-0.609355	20.7592	-5.31799	0.000449918	0.00144929
mmu-miR-28	0.502617	20.8158	5.28811	0.000468334	0.00149538
mmu-miR-744	0.488332	21.1809	5.14955	0.000565029	0.00178844
mmu-miR-672	-2.0788	17.6191	-4.96977	0.000723782	0.00225732
mmu-miR-378	0.783202	20.0105	4.968	0.000725568	0.00225732
mmu-miR-802	5.85845	5.42352	4.95264	0.000741249	0.00228656
mmu-miR-32	-1.35778	12.1448	-4.8062	0.000910368	0.00278466
mmu-miR-543	1.92152	11.1863	4.78781	0.000934372	0.00283426
mmu-miR-342-3p	1.2813	20.8241	4.77248	0.000954908	0.00287262
mmu-miR-410	1.15011	13.8628	4.73179	0.00101178	0.00301874
mmu-miR-141	-1.32432	19.7614	-4.70769	0.00104718	0.00309896
mmu-miR-337-5p	0.827579	13.5746	4.65194	0.00113423	0.00332951
mmu-miR-544	4.24846	8.03955	4.64234	0.00114998	0.00334873
mmu-miR-495	1.13165	14.581	4.57426	0.00126867	0.00366506
mmu-miR-582-3p	-0.978032	12.0481	-4.53932	0.0013346	0.00382516
mmu-miR-16	0.740412	26.0135	4.53054	0.00135176	0.00384406
mmu-miR-130b	-0.454704	16.6696	-4.44079	0.00154108	0.00434847
mmu-miR-129-3p	6.58316	6.93642	4.39175	0.0016563	0.00463765
mmu-miR-298	2.49619	12.8546	4.32429	0.00183006	0.00508505
mmu-miR-199a-3p	0.454843	20.5129	4.3179	0.0018475	0.00509463
mmu-miR-211	-7.8027	6.64691	-4.29406	0.00191415	0.00523873
mmu-miR-19a	-0.621323	20.5654	-4.2276	0.00211376	0.00574185
mmu-miR-9	-0.969251	13.5651	-4.18567	0.00225103	0.00606943
mmu-miR-295	-4.5154	8.44391	-4.16423	0.00232485	0.00622238
mmu-miR-674	0.670606	17.1611	4.12252	0.00247589	0.00657828
mmu-miR-582-5p	-0.803391	12.521	-4.09532	0.00257997	0.00680514
mmu-miR-126-5p	0.744896	20.2909	3.95475	0.00319706	0.00837217
mmu-miR-361	-0.39532	17.1551	-3.93819	0.00327942	0.00852649
mmu-miR-710	2.0216	1.50208	3.88205	0.00357582	0.00918896
mmu-miR-331-3p	0.639878	20.9516	3.88044	0.00358471	0.00918896
mmu-miR-126-3p	0.797327	23.8189	3.87256	0.00362865	0.00923655
mmu-miR-680	-1.81281	13.2346	-3.86292	0.00368317	0.00931022
mmu-miR-423-5p	-0.715259	16.5265	-3.82833	0.00388594	0.00975504
rno-miR-347	-2.41783	11.3294	-3.79545	0.00408965	0.0101961
mmu-miR-676	0.689192	19.0641	3.71759	0.00461824	0.0114357
mmu-miR-329	5.3667	8.56206	3.65201	0.00511916	0.0124852
mmu-miR-326	1.36462	13.3794	3.65192	0.00511989	0.0124852
mmu-miR-342-5p	1.34532	14.7649	3.64881	0.00514498	0.0124852
rno-miR-196c	0.554989	16.3883	3.61714	0.00540839	0.0130374
mmu-miR-190b	-0.703567	12.7577	-3.55891	0.00593022	0.0142013
mmu-miR-872	0.394971	18.9626	3.48893	0.00662795	0.0157685
mmu-miR-504	-5.50841	5.11337	-3.4484	0.00707073	0.0166736
mmu-miR-21	-0.837931	22.5852	-3.44581	0.00710003	0.0166736
snoRNA135	-0.758791	22.1701	-3.43386	0.00723697	0.0168863
rno-miR-20b-5p	1.24069	9.94265	3.37679	0.0079301	0.0183857
mmu-miR-323-3p	2.42161	5.31025	3.35552	0.00820585	0.0189046
mmu-miR-540-5p	2.48975	4.04829	3.34463	0.00835078	0.0191175
mmu-miR-139-5p	0.618036	19.8937	3.30683	0.00887512	0.0201909
mmu-miR-760	1.30336	15.1572	3.27076	0.0094073	0.0212687
rno-miR-207	-1.59529	11.1495	-3.21874	0.0102336	0.0229222
mmu-miR-197	-1.36296	9.13821	-3.21488	0.0102979	0.0229222
mmu-let-7b	-0.452666	25.3839	-3.20939	0.01039	0.0229222
rno-miR-381	2.29109	9.29025	3.20936	0.0103906	0.0229222
mmu-miR-293	-5.2616	6.14157	-3.16672	0.0111355	0.0244176
mmu-miR-25	-0.380003	20.2857	-3.16208	0.0112199	0.0244553
mmu-miR-667	1.39411	12.8053	3.15752	0.0113033	0.0244906
mmu-miR-106b	0.470441	21.3719	3.15314	0.0113842	0.0245198
mmu-miR-706	1.27757	12.1784	3.14734	0.0114921	0.0246066
mmu-miR-708	-0.807564	14.6097	-3.11639	0.0120862	0.0257274
mmu-miR-30a	-0.466985	23.4464	-3.07011	0.0130344	0.0275845
mmu-miR-380-5p	1.7768	11.1935	3.04614	0.0135553	0.028521
mmu-miR-671-3p	-0.610968	16.5458	-3.0192	0.0141661	0.0296349
mmu-miR-296-5p	0.554201	17.2041	3.01295	0.014312	0.0297689
mmu-miR-200b	-0.67384	23.8061	-2.97694	0.015182	0.0313992
mmu-miR-26a	0.526637	25.6454	2.88436	0.0176767	0.0363521
mmu-miR-302b	-1.7268	3.7119	-2.88046	0.0177904	0.0363804
mmu-miR-720	-0.391957	19.9168	-2.86745	0.0181757	0.0369606
mmu-miR-134	0.545803	13.8981	2.83633	0.0191319	0.038689
mmu-miR-770-3p	1.83851	3.64745	2.78073	0.0209694	0.0421705
mmu-miR-465b-5p	-3.12058	4.35275	-2.77612	0.0211296	0.0422591
mmu-let-7e	0.459311	25.8229	2.75992	0.0217023	0.0431674
mmu-miR-467c	-0.861135	14.9434	-2.74215	0.0223488	0.0442117
mmu-miR-801	1.4237	21.7581	2.73571	0.0225878	0.044443
mmu-miR-31	0.849158	21.4089	2.70396	0.0238047	0.0465854
mmu-miR-715	-2.08147	12.6061	-2.69904	0.0239993	0.0467152
mmu-miR-484	0.326741	24.6643	2.67821	0.0248402	0.0480948
