# Supplementary material for: Integration of microRNA signatures of distinct mammary epithelial cell types with their gene expression and epigenetic portraits
Source: Breast Cancer Res. 2015 Jun 18;17(1):85. doi: 10.1186/s13058-015-0585-0 (PMC4497411; doi:10.1186/s13058-015-0585-0)
Supplement: Additional file 6: Table S6. — miRNAs that are differentially expressed in the human MaSC/basal (MS) subset compared to the total luminal compartment (LP + ML). Differential expression was assessed using a moderated t-test for each miRNA. The Table shows log2 fold changes for MS versus average luminal. All miRNAs with FDR <0.05 are shown. [file 13058_2015_585_MOESM6_ESM.xlsx]

## Sheet: Human-MSvsLum
Supplementary Table 6
Differentially expressed miRNAs between the human mammary epithelial subsets: MaSC/basal (MS) and total luminal compartment (LP + ML)
Name	MSvsLuminal	AveExpr	t	PValue	FDR
hsa-miR-375	-5.18719	18.9546	-24.653	2.60721e-13	1.05853e-10
hsa-miR-204	6.89371	16.8654	21.3956	1.96008e-12	3.67491e-10
hsa-miR-125b	4.92977	21.8248	20.9091	2.71545e-12	3.67491e-10
hsa-miR-100	4.7742	20.2488	19.4328	7.64118e-12	7.75579e-10
hsa-miR-203	-4.1371	18.2351	-17.0234	4.89104e-11	3.97153e-09
hsa-miR-99a	4.4887	19.9449	16.7456	6.15191e-11	4.16279e-09
hsa-miR-495	5.16339	13.9623	16.0239	1.13476e-10	6.58158e-09
hsa-miR-183	-5.04926	11.5984	-14.615	4.04054e-10	1.96422e-08
hsa-miR-145	6.76492	23.8211	14.5356	4.35419e-10	1.96422e-08
hsa-miR-127-3p	4.79519	15.8111	14.362	5.13386e-10	2.08435e-08
hsa-miR-182	-4.89186	12.4725	-14.1377	6.36766e-10	2.30474e-08
hsa-miR-328	3.04968	19.4248	14.0681	6.81205e-10	2.30474e-08
hsa-miR-149	5.6153	16.9917	13.8501	8.42995e-10	2.63274e-08
hsa-miR-152	3.82903	16.8414	13.7385	9.41255e-10	2.72964e-08
hsa-let-7c	3.16687	19.4829	13.338	1.40729e-09	3.80907e-08
hsa-miR-429	-3.64106	16.1479	-13.2626	1.51962e-09	3.85604e-08
hsa-miR-200a	-3.12157	18.6588	-13.1596	1.68899e-09	4.0337e-08
hsa-miR-143	5.91763	19.582	13.0155	1.9602e-09	4.42134e-08
hsa-miR-190b	-4.75222	13.6158	-12.7285	2.64832e-09	5.65904e-08
hsa-miR-320	2.06822	21.6408	12.4235	3.66934e-09	7.44876e-08
hsa-miR-96	-4.58576	11.9439	-11.8582	6.83786e-09	1.24697e-07
hsa-miR-376a	4.68948	12.6807	11.8512	6.89184e-09	1.24697e-07
hsa-miR-518d-5p	7.16558	2.57083	11.8208	7.13187e-09	1.24697e-07
hsa-miR-370	8.77205	6.94406	11.7915	7.37127e-09	1.24697e-07
hsa-miR-9	5.37188	16.0803	11.7226	7.96874e-09	1.29412e-07
hsa-miR-526b	6.98485	2.50889	10.9536	1.95179e-08	3.04779e-07
hsa-miR-27b	3.60669	17.7016	10.8567	2.19279e-08	3.29731e-07
hsa-miR-193a-5p	-1.73283	19.0979	-10.76	2.46499e-08	3.57423e-07
hsa-miR-485-3p	4.19483	13.2217	10.5927	3.02392e-08	4.23349e-07
hsa-miR-512-5p	8.2726	3.34778	10.4229	3.73088e-08	5.04913e-07
hsa-miR-492	-9.57615	5.65178	-10.2981	4.36162e-08	5.71231e-07
hsa-miR-195	2.90868	22.0081	10.2172	4.82999e-08	6.12805e-07
hsa-miR-200b	-2.18622	20.8165	-10.1886	5.00783e-08	6.16115e-07
hsa-miR-205	4.4634	21.1008	10.0706	5.81955e-08	6.94923e-07
hsa-miR-130a	4.28458	18.0634	10.0472	5.99612e-08	6.9555e-07
hsa-miR-193b	-2.17692	20.2552	-10.0047	6.33199e-08	7.14108e-07
hsa-miR-365	-1.9753	19.6359	-9.92958	6.97606e-08	7.65481e-07
hsa-miR-30c	1.71894	23.5379	9.45594	1.30129e-07	1.39033e-06
hsa-miR-23b	4.51421	15.5077	9.26991	1.67294e-07	1.74157e-06
hsa-miR-31	4.85061	19.8279	9.1658	1.92857e-07	1.9575e-06
hsa-miR-497	2.39905	17.8517	9.02317	2.34786e-07	2.32495e-06
hsa-miR-489	-5.76283	13.1446	-8.94816	2.60612e-07	2.49636e-06
hsa-miR-382	9.18609	8.86356	8.93784	2.64393e-07	2.49636e-06
hsa-miR-27a	1.8936	19.7953	8.89634	2.80199e-07	2.58547e-06
hsa-miR-24	1.95793	23.4407	8.86664	2.92119e-07	2.62211e-06
hsa-miR-26a	1.97576	23.0386	8.85464	2.97086e-07	2.62211e-06
hsa-miR-146b-5p	3.46983	20.0241	8.76524	3.37022e-07	2.9113e-06
hsa-miR-296-5p	1.52199	16.3736	8.43372	5.42328e-07	4.58719e-06
hsa-miR-411	4.43569	12.6062	8.35985	6.04033e-07	5.00485e-06
hsa-miR-92a	1.42134	22.4884	8.1363	8.40216e-07	6.82255e-06
hsa-miR-29a	1.81984	21.6528	8.0285	9.873e-07	7.85969e-06
hsa-miR-520h	7.38416	3.89706	7.99617	1.03653e-06	8.09289e-06
hsa-miR-34c-5p	6.61072	10.8274	7.87585	1.24371e-06	9.52731e-06
hsa-miR-944	7.52521	8.80972	7.82357	1.34693e-06	1.0079e-05
hsa-miR-525-3p	6.82739	3.23567	7.81467	1.36538e-06	1.0079e-05
hsa-miR-543	8.47254	9.96317	7.76844	1.46564e-06	1.06259e-05
hsa-let-7e	1.54221	23.9952	7.74213	1.5261e-06	1.06512e-05
hsa-miR-147b	-6.03546	7.02244	-7.74087	1.52908e-06	1.06512e-05
hsa-miR-516b	9.41905	4.43411	7.73295	1.54784e-06	1.06512e-05
hsa-miR-433	6.99988	9.75572	7.70945	1.60491e-06	1.08599e-05
hsa-miR-455-5p	-2.20412	15.594	-7.45281	2.39464e-06	1.59381e-05
hsa-let-7b	1.36839	22.8218	7.37583	2.70448e-06	1.771e-05
hsa-miR-493	7.77811	6.55972	7.34237	2.85211e-06	1.83802e-05
hsa-miR-361-5p	1.8298	15.9244	7.31885	2.96089e-06	1.85496e-05
hsa-miR-656	6.47367	7.81256	7.31004	3.00277e-06	1.85496e-05
hsa-miR-222	2.90894	22.6725	7.30142	3.04434e-06	1.85496e-05
hsa-miR-335	2.03069	19.0332	7.29797	3.06114e-06	1.85496e-05
hsa-miR-30b	1.39242	23.4999	7.27839	3.15835e-06	1.88572e-05
hsa-miR-409-3p	5.4702	12.4512	7.22355	3.44843e-06	2.02907e-05
hsa-let-7d	1.40534	20.5837	7.21221	3.51179e-06	2.03259e-05
hsa-miR-758	6.73921	6.73122	7.20469	3.55452e-06	2.03259e-05
hsa-miR-26b	1.50536	20.503	7.11383	4.11608e-06	2.32101e-05
hsa-miR-132	2.11787	19.508	7.06316	4.46898e-06	2.48549e-05
hsa-miR-221	3.9522	17.3983	6.87488	6.08532e-06	3.3387e-05
hsa-miR-129-3p	6.53134	8.21889	6.7993	6.8975e-06	3.68786e-05
hsa-miR-181a	1.5845	17.1368	6.79458	6.95183e-06	3.68786e-05
hsa-miR-517a	6.34734	9.29861	6.78333	7.0832e-06	3.68786e-05
hsa-miR-515-5p	7.10224	4.4165	6.78317	7.08505e-06	3.68786e-05
hsa-miR-99b	1.41676	18.2664	6.72411	7.81894e-06	4.01834e-05
hsa-miR-138	5.81263	13.6317	6.6839	8.3639e-06	4.24468e-05
hsa-miR-432	5.6981	9.27333	6.55846	1.03349e-05	5.18022e-05
hsa-miR-622	-5.63761	8.17556	-6.54484	1.05765e-05	5.23664e-05
hsa-miR-521	4.04097	1.73028	6.53251	1.08002e-05	5.24561e-05
hsa-miR-518e	7.37601	5.01744	6.52964	1.0853e-05	5.24561e-05
hsa-miR-134	5.54296	8.796	6.40188	1.34998e-05	6.44813e-05
hsa-miR-146a	-2.54804	19.3391	-6.37788	1.40683e-05	6.64153e-05
hsa-miR-101	1.55129	16.1223	6.32695	1.53593e-05	7.16768e-05
hsa-let-7a	1.41575	21.6349	6.31924	1.55652e-05	7.18124e-05
hsa-miR-934	-7.04222	6.65122	-6.30585	1.59298e-05	7.26684e-05
hsa-miR-130b	1.47478	14.9069	6.29027	1.63653e-05	7.30704e-05
hsa-miR-539	3.47792	12.0362	6.28632	1.64778e-05	7.30704e-05
hsa-miR-512-3p	6.65412	10.65	6.28352	1.65578e-05	7.30704e-05
hsa-miR-889	7.13592	6.12572	6.27247	1.68783e-05	7.36836e-05
hsa-miR-369-5p	6.44618	5.50978	6.21405	1.86828e-05	8.0694e-05
hsa-miR-379	7.12178	11.0831	6.14329	2.11425e-05	9.03318e-05
hsa-miR-517b	7.72428	4.30139	6.13692	2.138e-05	9.03318e-05
hsa-miR-518a-3p	5.38765	3.20633	6.13157	2.15817e-05	9.03318e-05
hsa-miR-520g	5.53381	3.03106	6.04345	2.52031e-05	0.000104413
hsa-miR-329	5.7325	4.221	5.99506	2.74564e-05	0.000112599
hsa-miR-197	1.20941	17.1147	5.90911	3.19928e-05	0.000129891
hsa-miR-146b-3p	2.46742	12.1248	5.81683	3.77438e-05	0.000151723
hsa-miR-324-5p	1.19077	15.5655	5.68743	4.76841e-05	0.000189801
hsa-miR-211	6.06458	4.52561	5.63169	5.27726e-05	0.000208016
hsa-miR-410	5.02159	9.48517	5.56008	6.01521e-05	0.000234825
hsa-miR-519d	7.15999	6.66072	5.51762	6.50283e-05	0.000251443
hsa-miR-518b	6.87267	5.42933	5.48433	6.91376e-05	0.000263906
hsa-miR-519c-3p	5.25831	2.72283	5.48109	6.95515e-05	0.000263906
hsa-miR-140-5p	1.29954	17.8442	5.457	7.27125e-05	0.000273345
hsa-miR-517c	5.39226	9.02789	5.43913	7.51526e-05	0.000279926
hsa-miR-224	-2.18944	15.8013	-5.32033	9.36998e-05	0.000345837
hsa-miR-425	-1.52282	15.2192	-5.21806	0.000113462	0.000415007
hsa-miR-29c	1.23345	18.1387	5.20991	0.000115214	0.00041765
hsa-miR-520a-5p	4.87906	3.36011	5.20132	0.000117089	0.000419831
hsa-miR-770-5p	4.3479	5.40456	5.19772	0.000117884	0.000419831
hsa-miR-524-3p	4.3852	3.92633	5.19179	0.000119206	0.000420848
hsa-miR-520c-3p	3.03832	8.00428	5.17311	0.000123471	0.000429927
hsa-miR-340	-1.40167	15.1521	-5.17129	0.000123895	0.000429927
hsa-miR-654-3p	6.46181	7.03628	5.14268	0.000130763	0.000449913
hsa-miR-193a-3p	-3.44411	10.4434	-5.1343	0.000132849	0.000453248
hsa-miR-565	1.18671	18.4769	5.05001	0.000155843	0.000521044
hsa-miR-551b	6.88723	5.47656	5.04904	0.000156132	0.000521044
hsa-let-7f	1.25752	17.7219	5.04756	0.00015657	0.000521044
hsa-miR-199a-3p	2.12705	16.9734	5.00766	0.000168914	0.000557553
hsa-miR-455-3p	-1.4493	16.0593	-4.96977	0.000181571	0.000594497
hsa-miR-518f	5.22042	7.32239	4.924	0.000198177	0.00064368
hsa-miR-494	2.20045	12.6824	4.8212	0.000241441	0.000777977
hsa-miR-653	-5.95848	3.79206	-4.79646	0.000253238	0.000809563
hsa-miR-409-5p	4.93771	5.75017	4.7919	0.000255479	0.000810346
hsa-miR-299-5p	5.65721	3.62311	4.77113	0.000265937	0.000836979
hsa-miR-487b	4.95591	9.32633	4.74222	0.000281228	0.000878296
hsa-miR-32	-2.71102	10.2294	-4.72264	0.0002921	0.000905287
hsa-miR-374b	1.12911	19.5263	4.67461	0.000320642	0.000983332
hsa-miR-423-5p	0.848714	16.3821	4.67224	0.000322126	0.000983332
hsa-miR-519a	6.14155	7.96406	4.64124	0.000342151	0.00103667
hsa-miR-519b-3p	5.10324	6.14789	4.49822	0.000452538	0.00136097
hsa-miR-154	5.91208	3.52578	4.45818	0.000489581	0.00145134
hsa-miR-655	5.04106	9.6885	4.45801	0.000489739	0.00145134
hsa-miR-337-3p	5.25745	4.39233	4.41859	0.000529263	0.00155711
hsa-miR-337-5p	4.05385	8.37522	4.30282	0.000665316	0.0019433
hsa-miR-522	5.39758	6.87661	4.27723	0.00069995	0.00202985
hsa-miR-23a	1.67106	13.5637	4.25648	0.000729374	0.00210018
hsa-miR-135b	1.44919	16.5262	4.2254	0.000775842	0.00221825
hsa-miR-422a	-1.65712	10.9177	-4.15927	0.000885031	0.00251275
hsa-miR-20a	0.965997	22.9692	4.14023	0.000919289	0.00259188
hsa-miR-541	4.77907	2.92172	4.08523	0.00102604	0.00287197
hsa-miR-525-5p	3.9304	2.26639	4.08196	0.00103278	0.00287197
hsa-miR-185	-1.26729	12.6852	-4.01286	0.00118605	0.00327575
hsa-miR-629	-1.43732	11.3402	-4.00374	0.00120793	0.00330042
hsa-miR-19b	0.856737	23.0277	4.00238	0.00121124	0.00330042
hsa-miR-515-3p	6.01529	5.03217	3.99554	0.00122797	0.0033237
hsa-miR-523	4.7623	4.59961	3.9729	0.00128505	0.00345516
hsa-miR-28-3p	0.800121	19.1255	3.94018	0.00137235	0.00366563
hsa-miR-520f	4.15443	2.58672	3.91623	0.00144004	0.0038213
hsa-miR-520a-3p	3.95192	2.02883	3.90725	0.00146628	0.00386565
hsa-miR-30d	1.10321	18.3541	3.83738	0.0016878	0.00442094
hsa-miR-574-3p	0.78344	20.2293	3.8323	0.00170516	0.00443779
hsa-miR-148b	-0.955364	13.6841	-3.82052	0.00174617	0.00451559
hsa-miR-378	-1.30933	15.0844	-3.76579	0.00195006	0.00501091
hsa-miR-106a	0.784997	22.4359	3.70729	0.00219469	0.00560405
hsa-miR-301a	1.11672	14.5554	3.66729	0.00237962	0.0060383
hsa-miR-532-3p	-0.809857	15.7487	-3.64615	0.0024836	0.00626298
hsa-miR-34a	0.849965	19.4213	3.64199	0.00250464	0.00627705
hsa-miR-345	-0.951123	16.5162	-3.61429	0.00264906	0.00659827
hsa-miR-374a	0.99248	18.8236	3.60678	0.00268967	0.00665857
hsa-miR-190	-1.24071	13.6834	-3.59918	0.00273137	0.00672084
hsa-miR-17	0.791246	22.3766	3.51634	0.00323054	0.0079012
hsa-miR-7	-1.61974	11.5546	-3.44955	0.00369895	0.00899265
hsa-miR-326	3.66364	3.25144	3.40245	0.0040696	0.00983486
hsa-miR-338-3p	3.66607	7.71728	3.39766	0.00410932	0.00987209
hsa-miR-592	3.66136	8.1745	3.37652	0.00428936	0.010244
hsa-miR-502-3p	-1.09896	11.634	-3.33022	0.00471157	0.0111865
hsa-miR-383	-6.01493	11.7566	-3.30822	0.00492644	0.0116287
hsa-miR-885-5p	-1.61328	13.3821	-3.23449	0.00572037	0.0134247
hsa-miR-103	0.65999	17.9753	3.22211	0.00586568	0.0136317
hsa-miR-30a	0.767676	21.8489	3.21917	0.00590071	0.0136317
hsa-let-7g	0.627917	20.0219	3.21845	0.00590932	0.0136317
hsa-miR-942	-2.47744	10.054	-3.19005	0.00625902	0.0143569
hsa-miR-766	-1.81097	12.5218	-3.18661	0.00630277	0.014376
hsa-miR-935	3.97234	2.39294	3.16685	0.00656002	0.0148792
hsa-miR-125a-5p	0.630702	17.5803	3.14017	0.00692385	0.0156171
hsa-miR-10a	-1.20647	16.7897	-3.13299	0.00702522	0.0157582
hsa-miR-654-5p	4.20845	2.79156	3.11723	0.00725267	0.016179
hsa-miR-520b	2.29429	2.39872	3.10638	0.00741341	0.0164472
hsa-miR-605	3.46651	4.35	3.09942	0.00751848	0.0165897
hsa-miR-214	1.693	15.3562	3.08807	0.00769288	0.0168828
hsa-miR-324-3p	0.652904	14.9977	3.0758	0.00788595	0.0172134
hsa-miR-639	-2.4223	6.64167	-3.06339	0.00808614	0.017556
hsa-miR-29b	0.783668	15.5318	3.06053	0.00813293	0.0175637
hsa-miR-323-3p	2.05929	9.83478	3.05385	0.00824344	0.0177081
hsa-miR-186	0.73617	19.0275	3.00883	0.00902711	0.0192895
hsa-miR-206	2.6473	9.62761	2.98026	0.00956202	0.0203255
hsa-miR-381	4.5809	6.27622	2.95647	0.0100313	0.021164
hsa-miR-150	1.44874	17.69	2.95501	0.0100607	0.021164
hsa-miR-20b	0.7046	18.6564	2.92957	0.010589	0.0221604
hsa-miR-21	-0.732307	22.1589	-2.8579	0.0122274	0.0254581
hsa-miR-126	1.58616	19.7339	2.83534	0.0127927	0.0264992
hsa-miR-331-3p	0.567552	19.5063	2.81135	0.0134218	0.0276611
hsa-miR-487a	4.17666	4.88022	2.75426	0.0150426	0.0308449
hsa-miR-212	1.09767	13.9705	2.74445	0.0153396	0.0312959
hsa-miR-376c	4.72502	12.9963	2.72858	0.0158322	0.0321393
has-miR-155	-2.47096	2.00206	-2.70821	0.0164871	0.0333022
hsa-miR-199a-5p	3.46251	8.97217	2.62892	0.0192942	0.0387794
hsa-miR-499-5p	3.2695	3.535	2.62074	0.019609	0.039218
hsa-miR-509-3p	-1.40123	11.0952	-2.61568	0.0198059	0.0394177
hsa-miR-30e	0.668641	19.3794	2.60561	0.0202039	0.0400136
hsa-miR-28-5p	0.647013	18.2587	2.60069	0.0204012	0.0402081
hsa-miR-635	-1.86027	8.02867	-2.58913	0.0208719	0.0409371
hsa-miR-886-3p	1.02519	18.0591	2.56867	0.0217303	0.0424158
hsa-miR-625	-0.806615	12.3263	-2.54664	0.022693	0.0440831
hsa-miR-876-5p	-2.85836	2.71189	-2.51621	0.0240899	0.0465738
hsa-miR-579	-0.941882	11.646	-2.51064	0.0243544	0.0468307
hsa-miR-937	2.85152	2.92856	2.50856	0.0244535	0.0468307
hsa-miR-661	-1.79934	8.53461	-2.4882	0.025448	0.0485065
