# Supplementary material for: Integration of microRNA signatures of distinct mammary epithelial cell types with their gene expression and epigenetic portraits
Source: Breast Cancer Res. 2015 Jun 18;17(1):85. doi: 10.1186/s13058-015-0585-0 (PMC4497411; doi:10.1186/s13058-015-0585-0)
Supplement: Additional file 7: Table S7. — miRNAs that are consistently differentially expressed between MaSC/basal (MS) and the total luminal compartment in both mouse and human. Differential expression was assessed use a moderated t-test for each miRNA using both mouse and human data. The Table shows the consensus log2 fold changes for MS versus average luminal across the two species. [file 13058_2015_585_MOESM7_ESM.xlsx]

## Sheet: Conserved-LumvsMS
Supplementary Table 7
List of conserved miRNAs
Name	MSvsLum	AveExpr	t	P-value	FDR
miR-204	6.36154	18.302	23.2735	1.23518e-20	2.56917e-18
miR-375	-5.72304	17.8267	-13.8294	1.74681e-14	1.81668e-12
miR-145	5.10826	24.4327	13.5608	2.89664e-14	2.00834e-12
miR-203	-4.25406	19.3421	-13.1804	6.00339e-14	3.12176e-12
miR-205	3.61486	20.2786	12.1306	4.86459e-13	2.02367e-11
miR-100	3.14077	20.8306	11.8528	8.63917e-13	2.99491e-11
miR-143	5.12315	20.5651	10.932	6.18962e-12	1.8392e-10
miR-99a	2.87554	20.7182	9.96188	5.5198e-11	1.43515e-09
miR-27b	2.22863	18.9916	9.15935	3.69755e-10	8.54544e-09
miR-191	-1.21456	23.658	-8.50393	1.86104e-09	3.87096e-08
miR-193b	-2.53514	21.8639	-7.30763	4.09803e-08	7.749e-07
miR-433	3.77435	11.3187	7.20855	5.33554e-08	9.24826e-07
miR-425	-1.72365	16.5696	-6.86468	1.3446e-07	2.15136e-06
miR-200b	-2.50682	22.0702	-6.72959	1.93989e-07	2.86864e-06
miR-23b	3.21848	16.9185	6.69835	2.11203e-07	2.86864e-06
miR-130a	2.39755	19.334	6.68226	2.20665e-07	2.86864e-06
miR-200a	-2.73667	20.5949	-6.64321	2.45455e-07	3.00321e-06
miR-376a	2.81053	12.692	6.60912	2.69394e-07	3.113e-06
miR-493	5.11016	5.92557	6.46311	4.01833e-07	4.39902e-06
miR-15b	-1.23118	19.7446	-6.43043	4.39562e-07	4.57144e-06
miR-152	2.09641	19.229	6.38606	4.96604e-07	4.91874e-06
miR-200c	-1.72982	23.1402	-6.28501	6.56098e-07	6.13894e-06
miR-495	3.46149	14.2217	6.27267	6.78825e-07	6.13894e-06
miR-370	5.06571	8.45664	6.25627	7.10276e-07	6.15573e-06
miR-362-3p	-2.2485	12.2258	-6.18076	8.75227e-07	7.15156e-06
miR-500	-1.73507	13.5435	-6.16271	9.20081e-07	7.15156e-06
miR-182	-3.53485	15.6924	-6.15949	9.28328e-07	7.15156e-06
miR-365	-1.93964	20.9118	-5.94179	1.69952e-06	1.2625e-05
miR-324-5p	1.05737	16.3043	5.74529	2.94085e-06	2.1093e-05
miR-222	1.81253	23.5416	5.71781	3.17581e-06	2.15138e-05
miR-190b	-3.71272	13.256	-5.71439	3.20639e-06	2.15138e-05
miR-138	3.62555	15.3065	5.68509	3.48026e-06	2.20535e-05
miR-497	1.41104	19.2582	5.6754	3.57602e-06	2.20535e-05
miR-221	2.84051	18.6248	5.67252	3.6049e-06	2.20535e-05
miR-532-3p	-1.53633	17.1368	-5.6053	4.35182e-06	2.52953e-05
miR-411	3.05743	14.7908	5.60315	4.37804e-06	2.52953e-05
miR-32	-3.77224	11.0327	-5.56664	4.8499e-06	2.72643e-05
miR-382	5.77259	9.88668	5.45218	6.6867e-06	3.66009e-05
miR-21	-1.80147	22.3377	-5.30577	1.00888e-05	5.38071e-05
miR-195	1.36373	23.2906	5.27761	1.09201e-05	5.67845e-05
miR-183	-3.63131	13.5541	-5.22567	1.26371e-05	6.41101e-05
miR-10a	-1.76635	18.6004	-5.16687	1.49094e-05	7.38371e-05
miR-409-3p	3.32412	14.1541	5.04471	2.10214e-05	0.000101685
miR-494	1.92797	13.7966	4.95631	2.69528e-05	0.000127413
let-7g	-0.496068	21.1218	-4.89532	3.19926e-05	0.000147877
miR-329	3.75302	6.04145	4.76977	4.55152e-05	0.000205808
miR-429	-2.65056	18.3968	-4.72209	5.20281e-05	0.000230252
miR-484	-0.844644	21.9305	-4.70404	5.47289e-05	0.000237158
miR-31	2.48127	20.4909	4.66395	6.12375e-05	0.000259947
miR-129-3p	4.32091	7.68108	4.6539	6.29851e-05	0.000262018
miR-543	4.28754	10.4761	4.47753	0.000103132	0.000420616
miR-148a	-2.0201	20.1369	-4.46887	0.000105653	0.000422612
miR-192	-0.884493	16.5097	-4.45039	0.00011124	0.000429384
miR-328	1.1408	20.3639	4.44964	0.000111475	0.000429384
miR-135b	2.41496	15.1557	4.38373	0.000133937	0.000506526
miR-96	-3.71537	12.3072	-4.37117	0.0001387	0.000515172
miR-93	-0.895073	20.5112	-4.3416	0.000150586	0.000541211
miR-379	3.68719	13.7288	4.34081	0.000150915	0.000541211
miR-151-3p	-0.777549	17.6877	-4.25019	0.000194059	0.000684139
miR-383	-4.95114	10.312	-4.19019	0.000229099	0.000794209
miR-296-5p	0.871447	16.7219	4.14403	0.000260239	0.000887371
let-7c	1.08816	22.4237	4.11047	0.000285463	0.000957681
miR-210	-2.0268	16.1774	-4.07922	0.000311097	0.00102711
miR-34a	-1.66568	19.2005	-4.06256	0.000325683	0.00105847
miR-501-3p	-3.0842	9.17838	-3.95002	0.000443325	0.00141864
miR-30a	-0.730696	22.5188	-3.9422	0.000452893	0.0014273
miR-141	-1.3613	19.7894	-3.91589	0.00048661	0.00151067
miR-9	2.73675	15.0255	3.89727	0.000511945	0.00156595
miR-653	-5.57028	3.03782	-3.73721	0.000790053	0.00238161
miR-30b	-0.434407	24.5493	-3.67973	0.000922229	0.00271653
miR-25	-0.599736	19.2729	-3.67769	0.000927277	0.00271653
miR-215	-2.3502	8.8674	-3.61217	0.00110521	0.00319282
miR-19b	-0.615312	24.0173	-3.57656	0.00121537	0.00346298
miR-148b	-0.945605	13.9781	-3.53756	0.00134827	0.00374774
miR-410	2.0183	11.321	3.5351	0.00135708	0.00374774
miR-185	-1.24696	14.4502	-3.53171	0.00136937	0.00374774
miR-320	0.56106	22.4748	3.50336	0.00147626	0.00398783
miR-301a	1.15424	16.9974	3.47055	0.00161012	0.00429365
miR-125a-5p	-0.466141	19.5522	-3.28668	0.00260592	0.00686115
miR-134	2.03612	10.9356	3.19435	0.00330753	0.00859957
miR-369-5p	2.8195	7.3232	3.1851	0.00338703	0.00862152
miR-218	1.47444	17.5369	3.18374	0.00339887	0.00862152
miR-147	-3.68856	3.81805	-3.12361	0.00396398	0.00993384
miR-20a	-0.569518	23.5422	-3.09332	0.00428148	0.0104881
miR-449a	-3.34965	8.41245	-3.09291	0.00428599	0.0104881
miR-24	0.671296	24.9274	2.99042	0.0055509	0.0134254
miR-154	2.64592	4.05244	2.92799	0.00648705	0.0155093
miR-190	-1.01124	13.9428	-2.8393	0.00807624	0.0188198
miR-324-3p	0.641219	15.903	2.83697	0.00812261	0.0188198
let-7b	-0.467936	23.8962	-2.83594	0.00814319	0.0188198
miR-582-5p	-2.28308	6.53493	-2.77954	0.00934645	0.0213633
miR-27a	0.494163	20.4965	2.76232	0.00974594	0.0220343
miR-30e	-0.455342	20.7165	-2.74899	0.010066	0.0225131
miR-875-5p	-2.89015	5.91881	-2.71716	0.0108705	0.024054
miR-431	3.05156	4.64436	2.65212	0.0127043	0.0278158
miR-194	-0.635916	16.2444	-2.64681	0.0128662	0.0278768
miR-503	-2.92786	7.82454	-2.60901	0.0140741	0.0301795
miR-504	-2.66256	9.01057	-2.6002	0.0143706	0.0305009
miR-199a-3p	0.979059	18.4577	2.59127	0.0146768	0.0307826
miR-378	-0.856127	17.1502	-2.58774	0.0147993	0.0307826
miR-142-5p	-2.47693	7.04622	-2.56773	0.0155131	0.0319478
miR-339-5p	-0.999806	15.2944	-2.56033	0.0157853	0.0321895
miR-122	-2.57021	8.95529	-2.50951	0.0177746	0.0358944
miR-130b	0.742989	15.6461	2.48387	0.0188639	0.0377279
miR-106b	-0.472243	20.1398	-2.47125	0.0194222	0.0384745
miR-133a	2.48214	15.2017	2.44205	0.0207725	0.0407611
miR-337-3p	2.18875	7.03271	2.42604	0.0215488	0.0418893
miR-181c	-0.7456	12.8479	-2.42161	0.0217684	0.0419244
