# Supplementary material for: Integration of microRNA signatures of distinct mammary epithelial cell types with their gene expression and epigenetic portraits
Source: Breast Cancer Res. 2015 Jun 18;17(1):85. doi: 10.1186/s13058-015-0585-0 (PMC4497411; doi:10.1186/s13058-015-0585-0)
Supplement: Additional file 8: Table S8. — ROAST tests for inverse correlation between each DE miRNA and its putative mRNA targets in mouse (A) and human (B). The Table shows the number of target genes, the one-sided P-value and the FDR for each miRNA. [file 13058_2015_585_MOESM8_ESM.xlsx]

## Sheet: Sheet1
Supplementary Table 8
A) ROAST Analysis: Mouse miRNA signature vs target mRNAs
MicroRNA	Ngenes	PValue	FDR
mmu-miR-30d	644	5.00003e-06	1.31819e-05
mmu-miR-30a	644	5.00003e-06	1.31819e-05
mmu-miR-9	548	5.00003e-06	1.31819e-05
mmu-miR-322	509	5.00003e-06	1.31819e-05
mmu-miR-15a	509	5.00003e-06	1.31819e-05
mmu-miR-29c	487	5.00003e-06	1.31819e-05
mmu-miR-29b	487	5.00003e-06	1.31819e-05
mmu-miR-200c	443	5.00003e-06	1.31819e-05
mmu-miR-200b	443	5.00003e-06	1.31819e-05
mmu-miR-32	392	5.00003e-06	1.31819e-05
mmu-miR-25	392	5.00003e-06	1.31819e-05
mmu-miR-141	279	5.00003e-06	1.31819e-05
mmu-miR-203	278	5.00003e-06	1.31819e-05
mmu-miR-34a	230	5.00003e-06	1.31819e-05
mmu-miR-194	132	5.00003e-06	1.31819e-05
mmu-miR-21	103	5.00003e-06	1.31819e-05
mmu-miR-193b	76	5.00003e-06	1.31819e-05
mmu-miR-197	74	5.00003e-06	1.31819e-05
mmu-miR-542-3p	71	5.00003e-06	1.31819e-05
mmu-miR-592	70	5.00003e-06	1.31819e-05
mmu-miR-339-5p	48	5.00003e-06	1.31819e-05
mmu-miR-210	10	5.00003e-06	1.31819e-05
mmu-miR-340-5p	525	1.00001e-05	3.22224e-05
mmu-miR-130b	342	1.00001e-05	3.22224e-05
mmu-miR-148b	273	1.00001e-05	3.22224e-05
mmu-miR-503	146	1.00001e-05	3.22224e-05
mmu-miR-362-3p	103	1.00001e-05	3.22224e-05
mmu-miR-361	63	2.00001e-05	7.25004e-05
mmu-miR-148a	273	3.00002e-05	0.000110001
mmu-miR-19a	486	3.50002e-05	0.000125667
mmu-miR-425	63	6.00003e-05	0.000215162
mmu-miR-185	70	7.50004e-05	0.000262814
mmu-miR-10a	96	0.000605003	0.00211789
mmu-let-7b	484	0.00128501	0.00437561
mmu-miR-125b-5p	342	0.00319002	0.0105643
mmu-miR-192	46	0.00332002	0.0106898
mmu-miR-190b	53	0.00402002	0.0125955
mmu-miR-122	65	0.00439002	0.0133935
mmu-miR-302b	308	0.00638003	0.0185394
mmu-miR-295	308	0.00656003	0.0185394
mmu-miR-291a-3p	308	0.00662003	0.0185394
mmu-miR-294	308	0.00671503	0.0185394
mmu-miR-211	216	0.0123151	0.0332153
B) ROAST Analysis: Human miRNA signature vs target mRNAs
MicroRNA	NGenes	Pvalue	FDR
hsa-miR-10a	161	9.50005e-05	0.00709587
hsa-miR-876-5p	126	0.000180001	0.00709587
hsa-miR-185	148	0.000270001	0.00709587
hsa-miR-378	94	0.000305002	0.00709587
hsa-miR-422a	94	0.000320002	0.00709587
hsa-miR-653	128	0.000330002	0.00709587
hsa-miR-365	154	0.000395002	0.00728932
hsa-miR-200a	460	0.000555003	0.00897817
hsa-miR-429	687	0.000815004	0.0106926
hsa-miR-200b	687	0.000825004	0.0106926
hsa-miR-146a	110	0.000955005	0.0112569
hsa-miR-96	686	0.00126001	0.013623
hsa-miR-340	838	0.00229001	0.0228751
hsa-miR-7	260	0.00333002	0.0307018
hsa-miR-203	479	0.00354502	0.0307018
hsa-miR-182	742	0.00540003	0.0438549
hsa-miR-32	596	0.00591003	0.0451752
