# Supplementary material for: Integration of microRNA signatures of distinct mammary epithelial cell types with their gene expression and epigenetic portraits
Source: Breast Cancer Res. 2015 Jun 18;17(1):85. doi: 10.1186/s13058-015-0585-0 (PMC4497411; doi:10.1186/s13058-015-0585-0)
Supplement: Additional file 9: Table S9. — Gene ontology (GO) enrichment analysis of mouse genes regulated by luminal cell-specific miRNAs (A) and MaSC/basal-specific miRNAs (B) in the mouse mammary gland (Ontology groups: MF molecular function, CC cellular function and BP biological process). [file 13058_2015_585_MOESM9_ESM.xlsx]

## Sheet: Sheet1
Supplementary Table 9
A) Gene Ontology (GO) analysis of mRNAs targeted by mouse luminal signature miRNAs
ID	GO Term	Ontology Group	Number of Genes	Number of Genes targeted by Differentially Expressed miRs	P-value
GO:0009653	anatomical structure morphogenesis	BP	1424	302	3.9044e-40
GO:0048731	system development	BP	2152	396	1.37245e-38
GO:0032502	developmental process	BP	2937	492	2.43711e-38
GO:0044767	single-organism developmental process	BP	2926	490	4.3842e-38
GO:0048856	anatomical structure development	BP	2545	440	1.33562e-36
GO:0007275	multicellular organismal development	BP	2581	439	1.2566e-34
GO:0023052	signaling	BP	2918	479	1.77674e-34
GO:0044700	single organism signaling	BP	2918	479	1.77674e-34
GO:0007154	cell communication	BP	2967	482	1.64013e-33
GO:0030154	cell differentiation	BP	1909	347	9.61332e-32
GO:0048468	cell development	BP	1097	236	1.46909e-31
GO:0044707	single-multicellular organism process	BP	3290	511	1.09556e-30
GO:0051239	regulation of multicellular organismal process	BP	1380	272	6.42608e-30
GO:0050793	regulation of developmental process	BP	1168	242	9.59151e-30
GO:0007165	signal transduction	BP	2699	439	1.01842e-29
GO:0048869	cellular developmental process	BP	2034	357	1.41747e-29
GO:0032501	multicellular organismal process	BP	3357	515	1.59879e-29
GO:0001944	vasculature development	BP	427	124	1.46428e-28
GO:0007399	nervous system development	BP	1064	224	2.04805e-28
GO:0016477	cell migration	BP	670	164	3.86355e-28
GO:0040011	locomotion	BP	825	188	4.23408e-28
GO:0006928	cellular component movement	BP	903	199	8.9487e-28
GO:0048513	organ development	BP	1542	288	1.18345e-27
GO:0072358	cardiovascular system development	BP	541	142	1.24703e-27
GO:0072359	circulatory system development	BP	541	142	1.24703e-27
GO:0009888	tissue development	BP	928	201	5.02559e-27
GO:0050794	regulation of cellular process	BP	5187	702	1.57317e-26
GO:0044763	single-organism cellular process	BP	6570	838	1.73153e-26
GO:2000026	regulation of multicellular organismal development	BP	921	198	3.61758e-26
GO:0050789	regulation of biological process	BP	5506	733	3.8417e-26
(BP = biological function)
B) Gene Ontology (GO) analysis of mRNAs targeted by mouse MaSC/basal signature miRNAs
ID	GO Term	Ontology Group	Number of Genes	Number of Genes targeted by Differentially Expressed miRs	P-value
GO:0043231	intracellular membrane-bounded organelle	CC	6185	658	9.58634e-10
GO:0051234	establishment of localization	BP	2481	305	1.85196e-09
GO:0006810	transport	BP	2427	299	2.32384e-09
GO:0043227	membrane-bounded organelle	CC	6791	709	2.69887e-09
GO:0012505	endomembrane system	CC	2004	254	4.54131e-09
GO:0045184	establishment of protein localization	BP	930	136	1.11222e-08
GO:0008104	protein localization	BP	1178	161	5.18152e-08
GO:0015031	protein transport	BP	884	128	5.76869e-08
GO:0033036	macromolecule localization	BP	1311	174	1.10208e-07
GO:0071702	organic substance transport	BP	1324	174	2.19115e-07
GO:0043226	organelle	CC	7273	739	2.90095e-07
GO:0043229	intracellular organelle	CC	6843	700	4.73754e-07
GO:0051179	localization	BP	3045	347	5.66249e-07
GO:0005768	endosome	CC	426	70	8.38419e-07
GO:0006355	regulation of transcription, DNA-templated	BP	1886	226	3.9499e-06
GO:0044425	membrane part	CC	3352	371	4.14285e-06
GO:2001141	regulation of RNA biosynthetic process	BP	1899	227	4.47382e-06
GO:2000112	regulation of cellular macromolecule biosynthetic process	BP	2068	244	4.72666e-06
GO:0051252	regulation of RNA metabolic process	BP	1940	231	4.77655e-06
GO:0044765	single-organism transport	BP	1862	223	4.87961e-06
GO:0005794	Golgi apparatus	CC	796	110	5.28172e-06
GO:0016020	membrane	CC	4582	486	7.13137e-06
GO:0008270	zinc ion binding	MF	688	97	8.56618e-06
GO:0010556	regulation of macromolecule biosynthetic process	BP	2125	248	8.90219e-06
GO:0032774	RNA biosynthetic process	BP	1940	229	1.00417e-05
GO:0005622	intracellular	CC	7915	784	1.13125e-05
GO:0006351	transcription, DNA-templated	BP	1924	227	1.15315e-05
GO:0044424	intracellular part	CC	7786	771	2.06714e-05
GO:0080090	regulation of primary metabolic process	BP	2991	330	2.76288e-05
GO:0051171	regulation of nitrogen compound metabolic process	BP	2369	269	2.78158e-05
(MF = molecular function, CC = cellular function, BP = biological function)
