# Supplementary material for: Integration of microRNA signatures of distinct mammary epithelial cell types with their gene expression and epigenetic portraits
Source: Breast Cancer Res. 2015 Jun 18;17(1):85. doi: 10.1186/s13058-015-0585-0 (PMC4497411; doi:10.1186/s13058-015-0585-0)
Supplement: Additional file 10: Table S10. — Gene ontology (GO) enrichment analysis of human genes regulated by luminal cell-specific miRNAs (A) and MaSC/basal-specific miRNAs (B) in the human mammary gland (Ontology groups: MF molecular function, CC cellular function and BP biological process). [file 13058_2015_585_MOESM10_ESM.xlsx]

## Sheet: Sheet1
Supplementary Table 10
A) Gene Ontology (GO) analysis of mRNAs targeted by human luminal signature miRNAs
ID	GO Term	Ontology Group	Number of Genes	Number of Genes targeted by Differentially Expressed miRs	P-value
GO:0007275	multicellular organismal development	BP	3971	453	1.33907e-38
GO:0048731	system development	BP	3323	396	1.08408e-36
GO:0044767	single-organism developmental process	BP	4443	483	3.55273e-36
GO:0032502	developmental process	BP	4486	486	4.44789e-36
GO:0048856	anatomical structure development	BP	3848	432	2.19212e-34
GO:0009653	anatomical structure morphogenesis	BP	2043	273	1.42214e-31
GO:0044707	single-multicellular organism process	BP	5193	521	4.48849e-30
GO:0007399	nervous system development	BP	1766	241	7.44742e-29
GO:0048869	cellular developmental process	BP	2921	337	3.14271e-27
GO:0030154	cell differentiation	BP	2773	324	5.64793e-27
GO:0032501	multicellular organismal process	BP	5370	523	1.12102e-26
GO:0050793	regulation of developmental process	BP	1532	209	1.03695e-24
GO:0048468	cell development	BP	1545	209	3.12812e-24
GO:0048513	organ development	BP	2358	275	3.64091e-22
GO:0048699	generation of neurons	BP	1123	163	7.22321e-22
GO:0048518	positive regulation of biological process	BP	3610	375	8.36314e-22
GO:0050794	regulation of cellular process	BP	7339	641	1.45634e-21
GO:0022008	neurogenesis	BP	1187	168	2.27871e-21
GO:0009888	tissue development	BP	1330	180	9.58556e-21
GO:0065007	biological regulation	BP	8241	696	1.63611e-20
GO:0001944	vasculature development	BP	536	98	3.82086e-20
GO:0072358	cardiovascular system development	BP	692	115	4.7394e-20
GO:0072359	circulatory system development	BP	692	115	4.7394e-20
GO:0030182	neuron differentiation	BP	1036	150	5.30174e-20
GO:0051239	regulation of multicellular organismal process	BP	1856	225	7.40313e-20
GO:2000026	regulation of multicellular organismal development	BP	1182	163	1.44762e-19
GO:0009893	positive regulation of metabolic process	BP	2065	242	1.64404e-19
GO:0000904	cell morphogenesis involved in differentiation	BP	714	116	2.02832e-19
GO:0048522	positive regulation of cellular process	BP	3223	336	2.70523e-19
GO:0050789	regulation of biological process	BP	7773	661	2.82797e-19
(BP = biological function)
B) Gene Ontology (GO) analysis of mRNAs targeted by human MaSC/basal signature miRNAs
ID	GO Term	Ontology Group	Number of Genes	Number of Genes targeted by Differentially Expressed miRs	P-value
GO:0005737	cytoplasm	CC	8345	977	3.63165e-24
GO:0044444	cytoplasmic part	CC	6221	762	6.72486e-21
GO:0044424	intracellular part	CC	10824	1165	9.11795e-17
GO:0005622	intracellular	CC	10922	1170	5.58521e-16
GO:0031090	organelle membrane	CC	2293	326	2.87803e-15
GO:0098588	bounding membrane of organelle	CC	1784	266	7.80837e-15
GO:0012505	endomembrane system	CC	2831	379	8.84138e-14
GO:0033036	macromolecule localization	BP	1824	264	3.62169e-13
GO:0043226	organelle	CC	9912	1068	5.02325e-13
GO:0043227	membrane-bounded organelle	CC	9203	1003	8.21887e-13
GO:0008104	protein localization	BP	1611	236	2.50643e-12
GO:0045184	establishment of protein localization	BP	1314	198	1.63788e-11
GO:0016192	vesicle-mediated transport	BP	951	152	6.95924e-11
GO:0043229	intracellular organelle	CC	9362	1006	8.26317e-11
GO:0005515	protein binding	MF	7315	815	8.39693e-11
GO:0043231	intracellular membrane-bounded organelle	CC	8427	919	1.13049e-10
GO:0015031	protein transport	BP	1245	186	1.55229e-10
GO:0031329	regulation of cellular catabolic process	BP	544	98	3.90672e-10
GO:0046907	intracellular transport	BP	1259	186	3.95943e-10
GO:0006810	transport	BP	3395	420	4.24831e-10
GO:0051234	establishment of localization	BP	3453	426	4.35466e-10
GO:0009894	regulation of catabolic process	BP	614	106	9.11576e-10
GO:0005794	Golgi apparatus	CC	1096	164	1.94595e-09
GO:0071702	organic substance transport	BP	1948	260	3.2178e-09
GO:0034613	cellular protein localization	BP	916	140	8.61768e-09
GO:0051179	localization	BP	4225	497	9.87729e-09
GO:0070727	cellular macromolecule localization	BP	921	140	1.22619e-08
GO:0030695	GTPase regulator activity	MF	240	52	1.2725e-08
GO:0051641	cellular localization	BP	2103	273	1.83947e-08
GO:0048193	Golgi vesicle transport	BP	183	43	1.92646e-08
(MF = molecular function, CC = cellular function, BP = biological function)
